# Supplementary material for: 1-{(1Z)-1-[6-(4-Chloro­phen­oxy)hex­y­l­oxy]-1-(2,4-difluoro­phen­yl)prop-1-en-2-yl}-1H-1,2,4-triazol-4-ium nitrate
Source: Acta Crystallogr Sect E Struct Rep Online. 2011 Sep 14;67(Pt 10):o2617. doi: 10.1107/S1600536811034933 (PMC3201488; doi:10.1107/S1600536811034933)
Supplement: Supplementary file 1 [file e-67-o2617-sup1.cif]

##############################################################################
#                                                                            #
# This CIF contains the data in a paper accepted for publication in          #
# Acta Crystallographica Section E. It conforms to the requirements of       #
# Notes for Authors for Acta Crystallographica Section E, and has been       #
# peer reviewed under the auspices of the IUCr Commission on Journals.       #
#                                                                            #
# Full details of the Crystallographic Information File format               #
# are given in the paper "The Crystallographic Information File (CIF):       #
# a New Standard Archive File for Crystallography" by S. R. Hall, F. H.      #
# Allen and I. D. Brown [Acta Cryst. (1991), A47, 655-685].                  #
#                                                                            #
# The current version of the core CIF dictionary is obtainable from          #
# ftp://ftp.iucr.org/pub/cif_core.dic.                                       #
#                                                                            #
# Software is freely available for graphical display of the structure(s)     #
# in this CIF. For information consult the CIF software page                 #
# http://www.iucr.org/resources/cif/software.                                #
#                                                                            #
# This file may be used for bona fide research purposes within the           #
# scientific community so long as proper attribution is given to the journal # 
# article from which it was obtained.                                        #
#                                                                            #
##############################################################################
data_global
_audit_creation_method     'from SHELXL97 CIF and IUCr SHELXL97-template'
_journal_date_recd_electronic     2011-07-20
_journal_date_accepted     2011-08-25
_journal_name_full     'Acta Crystallographica, Section E'
_journal_year     2011
_journal_volume     67
_journal_issue     10
_journal_page_first     o2617
_journal_page_last     o2617
_journal_paper_category     QO
_journal_coeditor_code     NC2240
_publ_contact_author_name     'Hu, Yong-hong'
_publ_contact_author_address
;
College of Life Science and Pharmaceutical Engineering
Nanjing University of Technology
Xinmofan Road No.5 Nanjing
Nanjing 210009
People's Republic of China
;
_publ_contact_author_email     yonghonghu09@gmail.com
_publ_contact_author_fax     '86 025 83587108'
_publ_contact_author_phone     '86 025 83587108'
_publ_section_title
;\
1-{(1<i>Z</i>)-1-[6-(4-Chlorophenoxy)hexyloxy]-1-(2,4-difluorophenyl)prop-1-en-\
2-yl}-1<i>H</i>-1,2,4-triazol-4-ium nitrate
;
loop_
    _publ_author_name
    _publ_author_address
    'Wen-qian Wan'
;
Jiangsu Engineering Technology Research Center of Polypeptide Pharmaceutical,
College of Life Science and Pharmaceutical Engineering,
Nanjing University of Technology,
Xinmofan Road No. 5 Nanjing,
Nanjing 210009
People's Republic of China
;
    'Kai Wang'
;
Jiangsu Engineering Technology Research Center of Polypeptide Pharmaceutical,
College of Life Science and Pharmaceutical Engineering,
Nanjing University of Technology,
Xinmofan Road No. 5 Nanjing,
Nanjing 210009
People's Republic of China
;
    'Yong-hong Hu'
;
Jiangsu Engineering Technology Research Center of Polypeptide Pharmaceutical,
College of Life Science and Pharmaceutical Engineering,
Nanjing University of Technology,
Xinmofan Road No. 5 Nanjing,
Nanjing 210009
People's Republic of China
;
    'Fei Shen'
;
Jiangsu Engineering Technology Research Center of Polypeptide Pharmaceutical,
College of Life Science and Pharmaceutical Engineering,
Nanjing University of Technology,
Xinmofan Road No. 5 Nanjing,
Nanjing 210009
People's Republic of China
;
    'Wen-ge Yang'
;
Jiangsu Engineering Technology Research Center of Polypeptide Pharmaceutical,
College of Life Science and Pharmaceutical Engineering,
Nanjing University of Technology,
Xinmofan Road No. 5 Nanjing,
Nanjing 210009
People's Republic of China
;
data_I
_audit_creation_method     SHELXL-97
_chemical_name_systematic
;
1-{(1<i>Z</i>)-1-[6-(4-Chlorophenoxy)hexyloxy]-1-(2,4-difluorophenyl)prop-
1-en-2-yl}-1<i>H</i>-1,2,4-triazol-4-ium nitrate
;
_chemical_name_common     ?
_chemical_formula_moiety     'C23 H25 Cl F2 N3 O2 +, N O3 -'
_chemical_formula_sum     'C23 H25 Cl F2 N4 O5'
_chemical_formula_iupac     'C23 H25 Cl F2 N3 O2 +, N O3 -'
_chemical_formula_weight     510.92
_chemical_melting_point     383.15
_symmetry_cell_setting     monoclinic
_symmetry_space_group_name_H-M     'C 2/c'
_symmetry_space_group_name_Hall     '-C 2yc'
loop_
    _symmetry_equiv_pos_as_xyz
    'x, y, z'
    '-x, y, -z+1/2'
    'x+1/2, y+1/2, z'
    '-x+1/2, y+1/2, -z+1/2'
    '-x, -y, -z'
    'x, -y, z-1/2'
    '-x+1/2, -y+1/2, -z'
    'x+1/2, -y+1/2, z-1/2'
_cell_length_a     35.538(7)
_cell_length_b     8.5550(17)
_cell_length_c     17.072(3)
_cell_angle_alpha     90.00
_cell_angle_beta     105.21(3)
_cell_angle_gamma     90.00
_cell_volume     5008.6(17)
_cell_formula_units_Z     8
_cell_measurement_reflns_used     25
_cell_measurement_theta_min     9
_cell_measurement_theta_max     13
_cell_measurement_temperature     293(2)
_exptl_crystal_description     block
_exptl_crystal_colour     yellow
_exptl_crystal_size_max     0.30
_exptl_crystal_size_mid     0.20
_exptl_crystal_size_min     0.10
_exptl_crystal_density_diffrn     1.355
_exptl_crystal_density_meas     ?
_exptl_crystal_density_method     'not measured'
_exptl_crystal_F_000     2128
_exptl_absorpt_coefficient_mu     0.208
_exptl_absorpt_correction_type     psi-scan
_exptl_absorpt_process_details     '(North <i>et al.</i>, 1968)'
_exptl_absorpt_correction_T_min     0.9402
_exptl_absorpt_correction_T_max     0.9795
_exptl_special_details     ?
_diffrn_ambient_temperature     293(2)
_diffrn_radiation_type     MoK\a
_diffrn_radiation_wavelength     0.71073
_diffrn_radiation_source     'fine-focus sealed tube'
_diffrn_radiation_monochromator     graphite
_diffrn_measurement_device_type     'Enraf--Nonius CAD-4'
_diffrn_measurement_method     \w/2\q
_diffrn_detector_area_resol_mean     ?
_diffrn_reflns_number     9194
_diffrn_reflns_av_R_equivalents     0.0631
_diffrn_reflns_av_sigmaI/netI     0.0858
_diffrn_reflns_theta_min     1.19
_diffrn_reflns_theta_max     25.47
_diffrn_reflns_theta_full     25.47
_diffrn_measured_fraction_theta_max     0.992
_diffrn_measured_fraction_theta_full     0.992
_diffrn_reflns_limit_h_min     -42
_diffrn_reflns_limit_h_max     42
_diffrn_reflns_limit_k_min     -10
_diffrn_reflns_limit_k_max     0
_diffrn_reflns_limit_l_min     -20
_diffrn_reflns_limit_l_max     20
_diffrn_standards_number     3
_diffrn_standards_interval_count     200
_diffrn_standards_interval_time     2
_diffrn_standards_decay_%     1
_refine_special_details
;
Refinement of <i>F</i>^2^ against ALL reflections. The weighted <i>R</i>-factor
<i>wR</i> and goodness of fit <i>S</i> are based on <i>F</i>^2^, conventional
<i>R</i>-factors <i>R</i> are based on <i>F</i>, with <i>F</i> set to zero for
negative <i>F</i>^2^. The threshold expression of <i>F</i>^2^ >
\s(<i>F</i>^2^) is used only for calculating <i>R</i>-factors(gt) <i>etc</i>.
and is not relevant to the choice of reflections for refinement.
<i>R</i>-factors based on <i>F</i>^2^ are statistically about twice as large
as those based on <i>F</i>, and <i>R</i>- factors based on ALL data will be
even larger.
;
_reflns_number_total     4628
_reflns_number_gt     1954
_reflns_threshold_expression     I>2\s(I)
_refine_ls_structure_factor_coef     Fsqd
_refine_ls_matrix_type     full
_refine_ls_R_factor_all     0.1630
_refine_ls_R_factor_gt     0.0640
_refine_ls_wR_factor_gt     0.1384
_refine_ls_wR_factor_ref     0.1764
_refine_ls_goodness_of_fit_ref     1.002
_refine_ls_restrained_S_all     1.002
_refine_ls_number_reflns     4628
_refine_ls_number_parameters     317
_refine_ls_number_restraints     0
_refine_ls_hydrogen_treatment     constr
_refine_ls_weighting_scheme     calc
_refine_ls_weighting_details
         'calc w=1/[\s^2^(Fo^2^)+(0.0680P)^2^+0.0000P] where P=(Fo^2^+2Fc^2^)/3'
_atom_sites_solution_hydrogens     geom
_atom_sites_solution_primary     direct
_atom_sites_solution_secondary     difmap
_refine_ls_shift/su_max     0.000
_refine_ls_shift/su_mean     0.000
_refine_diff_density_max     0.184
_refine_diff_density_min     -0.181
_refine_ls_extinction_method     'SHELXL97 (Sheldrick, 2008)'
_refine_ls_extinction_coef     0.0017(3)
_refine_ls_extinction_expression
                                  'Fc^*^=kFc[1+0.001xFc^2^\l^3^/sin(2\q)]^-1/4^'
loop_
    _atom_type_symbol
    _atom_type_description
    _atom_type_scat_dispersion_real
    _atom_type_scat_dispersion_imag
    _atom_type_scat_source
    'C' 'C' 0.0033 0.0016
                         'International Tables Vol C Tables 4.2.6.8 and 6.1.1.4'
    'H' 'H' 0.0000 0.0000
                         'International Tables Vol C Tables 4.2.6.8 and 6.1.1.4'
    'N' 'N' 0.0061 0.0033
                         'International Tables Vol C Tables 4.2.6.8 and 6.1.1.4'
    'O' 'O' 0.0106 0.0060
                         'International Tables Vol C Tables 4.2.6.8 and 6.1.1.4'
    'F' 'F' 0.0171 0.0103
                         'International Tables Vol C Tables 4.2.6.8 and 6.1.1.4'
    'Cl' 'Cl' 0.1484 0.1585
                         'International Tables Vol C Tables 4.2.6.8 and 6.1.1.4'
_computing_data_collection     'CAD-4 EXPRESS (Enraf--Nonius, 1994)'
_computing_cell_refinement     'CAD-4 EXPRESS (Enraf--Nonius, 1994)'
_computing_data_reduction     'XCAD4 (Harms & Wocadlo, 1995)'
_computing_structure_solution     'SHELXS97 (Sheldrick, 2008)'
_computing_structure_refinement     'SHELXL97 (Sheldrick, 2008)'
_computing_molecular_graphics     'SHELXTL (Sheldrick, 2008)'
_computing_publication_material     'PLATON (Spek, 2009)'
loop_
    _atom_site_type_symbol
    _atom_site_label
    _atom_site_fract_x
    _atom_site_fract_y
    _atom_site_fract_z
    _atom_site_U_iso_or_equiv
    _atom_site_adp_type
    _atom_site_calc_flag
    _atom_site_refinement_flags
    _atom_site_occupancy
    _atom_site_symmetry_multiplicity
    _atom_site_disorder_assembly
    _atom_site_disorder_group
    Cl Cl 0.24234(4) 0.19455(19) 0.11286(9) 0.1265(6) Uani d . 1 1 . .
    N N1 0.60062(8) 0.8994(3) 0.62210(18) 0.0581(8) Uani d . 1 1 . .
    O O1 0.39276(8) 0.4929(4) 0.25522(17) 0.0823(9) Uani d . 1 1 . .
    F F1 0.73827(8) 0.7269(3) 0.34649(16) 0.1146(10) Uani d . 1 1 . .
    C C1 0.32631(12) 0.4430(5) 0.2609(2) 0.0796(13) Uani d . 1 1 . .
    H H1A 0.3293 0.5017 0.3080 0.096 Uiso calc R 1 1 . .
    O O2 0.58960(7) 0.7156(3) 0.48863(16) 0.0806(9) Uani d . 1 1 . .
    F F2 0.68002(7) 0.5624(3) 0.54599(15) 0.1046(9) Uani d . 1 1 . .
    N N2 0.61212(9) 0.9274(4) 0.70427(19) 0.0790(10) Uani d . 1 1 . .
    C C2 0.29134(12) 0.3703(6) 0.2254(3) 0.0834(13) Uani d . 1 1 . .
    H H2B 0.2707 0.3798 0.2493 0.100 Uiso calc R 1 1 . .
    N N3 0.54892(9) 0.8995(4) 0.6624(2) 0.0728(10) Uani d . 1 1 . .
    H H3A 0.5249 0.8934 0.6638 0.087 Uiso calc R 1 1 . .
    C C3 0.28647(12) 0.2854(6) 0.1564(3) 0.0805(13) Uani d . 1 1 . .
    C C4 0.31692(13) 0.2685(5) 0.1204(3) 0.0774(12) Uani d . 1 1 . .
    H H4A 0.3137 0.2095 0.0734 0.093 Uiso calc R 1 1 . .
    C C5 0.35210(11) 0.3405(5) 0.1553(2) 0.0693(11) Uani d . 1 1 . .
    H H5A 0.3727 0.3306 0.1314 0.083 Uiso calc R 1 1 . .
    C C6 0.35694(11) 0.4270(5) 0.2254(2) 0.0666(11) Uani d . 1 1 . .
    C C7 0.39858(12) 0.5892(6) 0.3251(3) 0.0944(14) Uani d . 1 1 . .
    H H7A 0.3968 0.5268 0.3714 0.113 Uiso calc R 1 1 . .
    H H7B 0.3786 0.6692 0.3162 0.113 Uiso calc R 1 1 . .
    C C8 0.43785(13) 0.6638(6) 0.3416(3) 0.1040(16) Uani d . 1 1 . .
    H H8A 0.4391 0.7249 0.2945 0.125 Uiso calc R 1 1 . .
    H H8B 0.4406 0.7357 0.3867 0.125 Uiso calc R 1 1 . .
    C C9 0.47111(12) 0.5551(6) 0.3607(3) 0.0940(15) Uani d . 1 1 . .
    H H9A 0.4698 0.4879 0.3143 0.113 Uiso calc R 1 1 . .
    H H9B 0.4695 0.4895 0.4060 0.113 Uiso calc R 1 1 . .
    C C10 0.51068(13) 0.6424(6) 0.3825(3) 0.1051(16) Uani d . 1 1 . .
    H H10A 0.5125 0.7054 0.3364 0.126 Uiso calc R 1 1 . .
    H H10B 0.5114 0.7126 0.4275 0.126 Uiso calc R 1 1 . .
    C C11 0.54449(13) 0.5380(6) 0.4046(3) 0.1036(16) Uani d . 1 1 . .
    H H11A 0.5423 0.4622 0.3613 0.124 Uiso calc R 1 1 . .
    H H11B 0.5435 0.4810 0.4531 0.124 Uiso calc R 1 1 . .
    C C12 0.58357(12) 0.6168(6) 0.4198(3) 0.1026(16) Uani d . 1 1 . .
    H H12A 0.6040 0.5384 0.4288 0.123 Uiso calc R 1 1 . .
    H H12B 0.5847 0.6779 0.3726 0.123 Uiso calc R 1 1 . .
    C C13 0.62371(10) 0.7959(5) 0.5136(2) 0.0553(9) Uani d . 1 1 . .
    C C14 0.65339(10) 0.7764(5) 0.4670(2) 0.0562(10) Uani d . 1 1 . .
    C C15 0.65451(12) 0.8748(5) 0.4041(2) 0.0796(12) Uani d . 1 1 . .
    H H15A 0.6361 0.9540 0.3894 0.095 Uiso calc R 1 1 . .
    C C16 0.68307(14) 0.8571(6) 0.3618(3) 0.0880(14) Uani d . 1 1 . .
    H H16A 0.6835 0.9218 0.3182 0.106 Uiso calc R 1 1 . .
    C C17 0.71014(12) 0.7424(6) 0.3862(3) 0.0754(13) Uani d . 1 1 . .
    C C18 0.71030(11) 0.6422(5) 0.4471(3) 0.0742(12) Uani d . 1 1 . .
    H H18A 0.7289 0.5638 0.4622 0.089 Uiso calc R 1 1 . .
    C C19 0.68107(11) 0.6632(5) 0.4859(2) 0.0638(11) Uani d . 1 1 . .
    C C20 0.62999(10) 0.8855(5) 0.5780(2) 0.0584(10) Uani d . 1 1 . .
    C C21 0.66594(11) 0.9797(6) 0.6133(3) 0.0979(16) Uani d . 1 1 . .
    H H21A 0.6842 0.9647 0.5813 0.147 Uiso calc R 1 1 . .
    H H21B 0.6775 0.9464 0.6680 0.147 Uiso calc R 1 1 . .
    H H21C 0.6592 1.0883 0.6131 0.147 Uiso calc R 1 1 . .
    C C22 0.57978(13) 0.9257(5) 0.7252(3) 0.0823(13) Uani d . 1 1 . .
    H H22A 0.5781 0.9410 0.7781 0.099 Uiso calc R 1 1 . .
    C C23 0.56259(11) 0.8848(5) 0.5979(2) 0.0700(11) Uani d . 1 1 . .
    H H23A 0.5479 0.8672 0.5450 0.084 Uiso calc R 1 1 . .
    N N4 0.45438(12) 0.1212(5) 0.0878(3) 0.0839(11) Uani d . 1 1 . .
    O O3 0.41881(10) 0.1263(5) 0.0716(2) 0.1251(13) Uani d . 1 1 . .
    O O4 0.47371(9) 0.1062(5) 0.1602(2) 0.1148(13) Uani d . 1 1 . .
    O O5 0.47201(9) 0.1337(4) 0.03508(19) 0.1087(11) Uani d . 1 1 . .
loop_
    _atom_site_aniso_label
    _atom_site_aniso_U_11
    _atom_site_aniso_U_22
    _atom_site_aniso_U_33
    _atom_site_aniso_U_12
    _atom_site_aniso_U_13
    _atom_site_aniso_U_23
    Cl 0.0756(9) 0.1377(13) 0.1570(13) -0.0353(8) 0.0145(8) -0.0120(10)
    N1 0.0538(19) 0.066(2) 0.058(2) 0.0018(16) 0.0214(15) -0.0005(17)
    O1 0.0680(19) 0.100(2) 0.0800(19) -0.0165(17) 0.0211(14) -0.0192(18)
    F1 0.1021(19) 0.133(2) 0.142(2) -0.0203(17) 0.0900(18) -0.0211(19)
    C1 0.071(3) 0.106(4) 0.068(3) -0.006(3) 0.028(2) -0.001(3)
    O2 0.0637(18) 0.101(2) 0.088(2) -0.0172(16) 0.0399(15) -0.0352(18)
    F2 0.0991(19) 0.124(2) 0.1046(19) 0.0447(16) 0.0508(15) 0.0433(17)
    N2 0.070(2) 0.114(3) 0.060(2) 0.001(2) 0.0299(18) -0.004(2)
    C2 0.063(3) 0.106(4) 0.089(3) -0.011(3) 0.034(2) 0.014(3)
    N3 0.059(2) 0.080(3) 0.091(3) -0.0028(19) 0.040(2) -0.006(2)
    C3 0.064(3) 0.086(3) 0.091(3) -0.014(2) 0.018(3) 0.007(3)
    C4 0.079(3) 0.073(3) 0.077(3) -0.010(3) 0.013(2) -0.003(2)
    C5 0.067(3) 0.072(3) 0.074(3) -0.005(2) 0.027(2) 0.000(2)
    C6 0.054(2) 0.074(3) 0.070(3) -0.009(2) 0.013(2) 0.004(2)
    C7 0.077(3) 0.105(4) 0.096(3) -0.015(3) 0.015(3) -0.019(3)
    C8 0.084(4) 0.101(4) 0.113(4) -0.013(3) 0.001(3) -0.024(3)
    C9 0.069(3) 0.106(4) 0.099(3) -0.020(3) 0.008(2) -0.005(3)
    C10 0.080(3) 0.113(4) 0.115(4) -0.015(3) 0.014(3) -0.019(3)
    C11 0.077(3) 0.119(4) 0.117(4) -0.014(3) 0.029(3) -0.023(3)
    C12 0.063(3) 0.139(4) 0.109(4) -0.017(3) 0.029(3) -0.050(4)
    C13 0.046(2) 0.063(3) 0.059(2) 0.001(2) 0.0191(18) 0.002(2)
    C14 0.052(2) 0.065(3) 0.057(2) 0.001(2) 0.0227(18) 0.002(2)
    C15 0.079(3) 0.084(3) 0.085(3) 0.012(2) 0.038(2) 0.012(3)
    C16 0.103(4) 0.093(4) 0.083(3) -0.011(3) 0.052(3) 0.010(3)
    C17 0.066(3) 0.084(4) 0.091(3) -0.019(3) 0.046(3) -0.020(3)
    C18 0.053(2) 0.085(3) 0.091(3) -0.001(2) 0.031(2) -0.011(3)
    C19 0.061(2) 0.075(3) 0.059(2) 0.001(2) 0.023(2) 0.006(2)
    C20 0.049(2) 0.073(3) 0.058(2) 0.004(2) 0.0211(18) 0.001(2)
    C21 0.067(3) 0.132(4) 0.105(3) -0.030(3) 0.040(2) -0.040(3)
    C22 0.083(3) 0.109(4) 0.064(3) -0.008(3) 0.036(3) -0.011(3)
    C23 0.051(2) 0.094(3) 0.070(3) -0.001(2) 0.025(2) -0.011(3)
    N4 0.071(3) 0.099(3) 0.091(3) -0.004(2) 0.037(2) -0.015(3)
    O3 0.064(2) 0.180(4) 0.134(3) -0.024(2) 0.0314(19) -0.032(3)
    O4 0.076(2) 0.192(4) 0.089(2) 0.014(2) 0.0453(19) 0.026(3)
    O5 0.092(2) 0.156(3) 0.094(2) 0.004(2) 0.0514(19) 0.001(2)
_geom_special_details
;
All e.s.d.'s (except the e.s.d. in the dihedral angle between two l.s. planes)
are estimated using the full covariance matrix. The cell e.s.d.'s are taken
into account individually in the estimation of e.s.d.'s in distances, angles
and torsion angles; correlations between e.s.d.'s in cell parameters are only
used when they are defined by crystal symmetry. An approximate (isotropic)
treatment of cell e.s.d.'s is used for estimating e.s.d.'s involving l.s.
planes.
;
loop_
    _geom_bond_atom_site_label_1
    _geom_bond_atom_site_label_2
    _geom_bond_site_symmetry_2
    _geom_bond_distance
    _geom_bond_publ_flag
    Cl C3 . 1.733(4) ?
    N1 C23 . 1.311(4) ?
    N1 N2 . 1.375(4) ?
    N1 C20 . 1.443(4) ?
    O1 C6 . 1.363(4) ?
    O1 C7 . 1.420(5) ?
    F1 C17 . 1.353(4) ?
    C1 C2 . 1.379(5) ?
    C1 C6 . 1.385(5) ?
    C1 H1A . 0.9300 ?
    O2 C13 . 1.361(4) ?
    O2 C12 . 1.418(5) ?
    F2 C19 . 1.349(4) ?
    N2 C22 . 1.290(4) ?
    C2 C3 . 1.357(5) ?
    C2 H2B . 0.9300 ?
    N3 C23 . 1.321(4) ?
    N3 C22 . 1.335(5) ?
    N3 H3A . 0.8600 ?
    C3 C4 . 1.385(6) ?
    C4 C5 . 1.381(5) ?
    C4 H4A . 0.9300 ?
    C5 C6 . 1.378(5) ?
    C5 H5A . 0.9300 ?
    C7 C8 . 1.492(5) ?
    C7 H7A . 0.9700 ?
    C7 H7B . 0.9700 ?
    C8 C9 . 1.472(6) ?
    C8 H8A . 0.9700 ?
    C8 H8B . 0.9700 ?
    C9 C10 . 1.548(6) ?
    C9 H9A . 0.9700 ?
    C9 H9B . 0.9700 ?
    C10 C11 . 1.465(6) ?
    C10 H10A . 0.9700 ?
    C10 H10B . 0.9700 ?
    C11 C12 . 1.503(5) ?
    C11 H11A . 0.9700 ?
    C11 H11B . 0.9700 ?
    C12 H12A . 0.9700 ?
    C12 H12B . 0.9700 ?
    C13 C20 . 1.310(5) ?
    C13 C14 . 1.488(5) ?
    C14 C19 . 1.358(5) ?
    C14 C15 . 1.374(5) ?
    C15 C16 . 1.400(5) ?
    C15 H15A . 0.9300 ?
    C16 C17 . 1.361(6) ?
    C16 H16A . 0.9300 ?
    C17 C18 . 1.347(5) ?
    C18 C19 . 1.381(5) ?
    C18 H18A . 0.9300 ?
    C20 C21 . 1.497(5) ?
    C21 H21A . 0.9600 ?
    C21 H21B . 0.9600 ?
    C21 H21C . 0.9600 ?
    C22 H22A . 0.9300 ?
    C23 H23A . 0.9300 ?
    N4 O3 . 1.222(4) ?
    N4 O4 . 1.253(4) ?
    N4 O5 . 1.229(4) ?
loop_
    _geom_angle_atom_site_label_1
    _geom_angle_atom_site_label_2
    _geom_angle_atom_site_label_3
    _geom_angle_site_symmetry_1
    _geom_angle_site_symmetry_3
    _geom_angle
    _geom_angle_publ_flag
    C23 N1 N2 . . 110.1(3) ?
    C23 N1 C20 . . 130.9(3) ?
    N2 N1 C20 . . 119.0(3) ?
    C6 O1 C7 . . 118.1(3) ?
    C2 C1 C6 . . 119.0(4) ?
    C2 C1 H1A . . 120.5 ?
    C6 C1 H1A . . 120.5 ?
    C13 O2 C12 . . 119.3(3) ?
    C22 N2 N1 . . 103.4(3) ?
    C3 C2 C1 . . 121.2(4) ?
    C3 C2 H2B . . 119.4 ?
    C1 C2 H2B . . 119.4 ?
    C23 N3 C22 . . 106.3(3) ?
    C23 N3 H3A . . 126.9 ?
    C22 N3 H3A . . 126.9 ?
    C2 C3 C4 . . 120.3(4) ?
    C2 C3 Cl . . 120.5(4) ?
    C4 C3 Cl . . 119.2(4) ?
    C3 C4 C5 . . 119.1(4) ?
    C3 C4 H4A . . 120.4 ?
    C5 C4 H4A . . 120.4 ?
    C6 C5 C4 . . 120.5(4) ?
    C6 C5 H5A . . 119.8 ?
    C4 C5 H5A . . 119.8 ?
    O1 C6 C5 . . 116.0(3) ?
    O1 C6 C1 . . 124.0(4) ?
    C5 C6 C1 . . 120.0(4) ?
    O1 C7 C8 . . 109.3(4) ?
    O1 C7 H7A . . 109.8 ?
    C8 C7 H7A . . 109.8 ?
    O1 C7 H7B . . 109.8 ?
    C8 C7 H7B . . 109.8 ?
    H7A C7 H7B . . 108.3 ?
    C9 C8 C7 . . 115.4(4) ?
    C9 C8 H8A . . 108.4 ?
    C7 C8 H8A . . 108.4 ?
    C9 C8 H8B . . 108.4 ?
    C7 C8 H8B . . 108.4 ?
    H8A C8 H8B . . 107.5 ?
    C8 C9 C10 . . 112.0(4) ?
    C8 C9 H9A . . 109.2 ?
    C10 C9 H9A . . 109.2 ?
    C8 C9 H9B . . 109.2 ?
    C10 C9 H9B . . 109.2 ?
    H9A C9 H9B . . 107.9 ?
    C11 C10 C9 . . 113.6(4) ?
    C11 C10 H10A . . 108.8 ?
    C9 C10 H10A . . 108.8 ?
    C11 C10 H10B . . 108.8 ?
    C9 C10 H10B . . 108.8 ?
    H10A C10 H10B . . 107.7 ?
    C10 C11 C12 . . 115.4(5) ?
    C10 C11 H11A . . 108.4 ?
    C12 C11 H11A . . 108.4 ?
    C10 C11 H11B . . 108.4 ?
    C12 C11 H11B . . 108.4 ?
    H11A C11 H11B . . 107.5 ?
    O2 C12 C11 . . 110.0(4) ?
    O2 C12 H12A . . 109.7 ?
    C11 C12 H12A . . 109.7 ?
    O2 C12 H12B . . 109.7 ?
    C11 C12 H12B . . 109.7 ?
    H12A C12 H12B . . 108.2 ?
    C20 C13 O2 . . 120.0(3) ?
    C20 C13 C14 . . 121.7(3) ?
    O2 C13 C14 . . 118.3(3) ?
    C19 C14 C15 . . 117.0(3) ?
    C19 C14 C13 . . 121.7(3) ?
    C15 C14 C13 . . 121.3(4) ?
    C14 C15 C16 . . 120.7(4) ?
    C14 C15 H15A . . 119.6 ?
    C16 C15 H15A . . 119.6 ?
    C17 C16 C15 . . 118.0(4) ?
    C17 C16 H16A . . 121.0 ?
    C15 C16 H16A . . 121.0 ?
    C18 C17 F1 . . 118.1(5) ?
    C18 C17 C16 . . 123.7(4) ?
    F1 C17 C16 . . 118.2(5) ?
    C17 C18 C19 . . 115.8(4) ?
    C17 C18 H18A . . 122.1 ?
    C19 C18 H18A . . 122.1 ?
    F2 C19 C14 . . 118.3(3) ?
    F2 C19 C18 . . 117.1(4) ?
    C14 C19 C18 . . 124.6(4) ?
    C13 C20 N1 . . 119.9(3) ?
    C13 C20 C21 . . 126.3(3) ?
    N1 C20 C21 . . 113.8(3) ?
    C20 C21 H21A . . 109.5 ?
    C20 C21 H21B . . 109.5 ?
    H21A C21 H21B . . 109.5 ?
    C20 C21 H21C . . 109.5 ?
    H21A C21 H21C . . 109.5 ?
    H21B C21 H21C . . 109.5 ?
    N2 C22 N3 . . 112.6(4) ?
    N2 C22 H22A . . 123.7 ?
    N3 C22 H22A . . 123.7 ?
    N1 C23 N3 . . 107.6(3) ?
    N1 C23 H23A . . 126.2 ?
    N3 C23 H23A . . 126.2 ?
    O3 N4 O4 . . 119.6(4) ?
    O3 N4 O5 . . 121.8(4) ?
    O4 N4 O5 . . 118.6(4) ?
loop_
    _geom_torsion_atom_site_label_1
    _geom_torsion_atom_site_label_2
    _geom_torsion_atom_site_label_3
    _geom_torsion_atom_site_label_4
    _geom_torsion_site_symmetry_1
    _geom_torsion_site_symmetry_2
    _geom_torsion_site_symmetry_3
    _geom_torsion_site_symmetry_4
    _geom_torsion
    _geom_torsion_publ_flag
    C23 N1 N2 C22 . . . . 0.9(5) ?
    C20 N1 N2 C22 . . . . -177.0(3) ?
    C6 C1 C2 C3 . . . . -0.6(7) ?
    C1 C2 C3 C4 . . . . 0.7(7) ?
    C1 C2 C3 Cl . . . . 179.8(3) ?
    C2 C3 C4 C5 . . . . -0.6(7) ?
    Cl C3 C4 C5 . . . . -179.8(3) ?
    C3 C4 C5 C6 . . . . 0.5(6) ?
    C7 O1 C6 C5 . . . . 177.0(4) ?
    C7 O1 C6 C1 . . . . -2.8(6) ?
    C4 C5 C6 O1 . . . . 179.8(3) ?
    C4 C5 C6 C1 . . . . -0.4(6) ?
    C2 C1 C6 O1 . . . . -179.7(4) ?
    C2 C1 C6 C5 . . . . 0.4(6) ?
    C6 O1 C7 C8 . . . . -173.4(4) ?
    O1 C7 C8 C9 . . . . -62.7(6) ?
    C7 C8 C9 C10 . . . . -176.3(4) ?
    C8 C9 C10 C11 . . . . 178.0(4) ?
    C9 C10 C11 C12 . . . . 175.4(4) ?
    C13 O2 C12 C11 . . . . 178.8(4) ?
    C10 C11 C12 O2 . . . . 64.8(6) ?
    C12 O2 C13 C20 . . . . -178.8(4) ?
    C12 O2 C13 C14 . . . . 0.1(5) ?
    C20 C13 C14 C19 . . . . 89.2(5) ?
    O2 C13 C14 C19 . . . . -89.7(4) ?
    C20 C13 C14 C15 . . . . -89.3(5) ?
    O2 C13 C14 C15 . . . . 91.8(5) ?
    C19 C14 C15 C16 . . . . 0.2(6) ?
    C13 C14 C15 C16 . . . . 178.7(4) ?
    C14 C15 C16 C17 . . . . -1.6(7) ?
    C15 C16 C17 C18 . . . . 2.0(7) ?
    C15 C16 C17 F1 . . . . -178.7(4) ?
    F1 C17 C18 C19 . . . . 179.8(3) ?
    C16 C17 C18 C19 . . . . -0.9(6) ?
    C15 C14 C19 F2 . . . . -178.2(3) ?
    C13 C14 C19 F2 . . . . 3.2(5) ?
    C15 C14 C19 C18 . . . . 1.1(6) ?
    C13 C14 C19 C18 . . . . -177.5(4) ?
    C17 C18 C19 F2 . . . . 178.6(3) ?
    C17 C18 C19 C14 . . . . -0.7(6) ?
    O2 C13 C20 N1 . . . . -0.3(5) ?
    C14 C13 C20 N1 . . . . -179.1(3) ?
    O2 C13 C20 C21 . . . . 179.5(4) ?
    C14 C13 C20 C21 . . . . 0.7(6) ?
    C23 N1 C20 C13 . . . . -27.6(6) ?
    N2 N1 C20 C13 . . . . 149.8(3) ?
    C23 N1 C20 C21 . . . . 152.6(4) ?
    N2 N1 C20 C21 . . . . -30.0(5) ?
    N1 N2 C22 N3 . . . . -0.3(5) ?
    C23 N3 C22 N2 . . . . -0.4(5) ?
    N2 N1 C23 N3 . . . . -1.2(5) ?
    C20 N1 C23 N3 . . . . 176.4(3) ?
    C22 N3 C23 N1 . . . . 1.0(5) ?
loop_
    _geom_hbond_atom_site_label_D
    _geom_hbond_atom_site_label_H
    _geom_hbond_atom_site_label_A
    _geom_hbond_site_symmetry_A
    _geom_hbond_distance_DH
    _geom_hbond_distance_HA
    _geom_hbond_distance_DA
    _geom_hbond_angle_DHA
    _geom_hbond_publ_flag
    N3 H3A O4 6_566 0.86 1.8 2.661(5) 175 yes
    C22 H22A O4 5_666 0.93 2.38 3.077(6) 131 yes
