# Supplementary material for: 1-{(1Z)-1-[6-(4-Chloro­phen­oxy)hex­y­l­oxy]-1-(2,4-difluoro­phen­yl)prop-1-en-2-yl}-1H-1,2,4-triazol-4-ium nitrate
Source: Acta Crystallogr Sect E Struct Rep Online. 2011 Sep 14;67(Pt 10):o2617. doi: 10.1107/S1600536811034933 (PMC3201488; doi:10.1107/S1600536811034933)
Supplement: Supplementary file 2 [file e-67-o2617-Isup2.hkl]

# 
# h,k,l, Fc-squared, Fo-squared, sigma(Fo-squared) and status flag 
# 
data_I
_shelx_title ' X in C2/c' 
_shelx_refln_list_code          4 
_shelx_F_calc_maximum      569.92 
_exptl_crystal_F_000      2128.00 
_reflns_d_resolution_high  0.8264 
 
loop_ 
 _symmetry_equiv_pos_as_xyz 
 'x, y, z' 
 '-x, y, -z+1/2' 
 'x+1/2, y+1/2, z' 
 '-x+1/2, y+1/2, -z+1/2' 
 '-x, -y, -z' 
 'x, -y, z-1/2' 
 '-x+1/2, -y+1/2, -z' 
 'x+1/2, -y+1/2, z-1/2' 
 
_cell_length_a    35.5376 
_cell_length_b     8.5550 
_cell_length_c    17.0720 
_cell_angle_alpha  90.000 
_cell_angle_beta  105.205 
_cell_angle_gamma  90.000 
 
_shelx_F_squared_multiplier     1.000 
 
loop_ 
 _refln_index_h 
 _refln_index_k 
 _refln_index_l 
 _refln_F_squared_calc 
 _refln_F_squared_meas 
 _refln_F_squared_sigma 
 _refln_observed_status 
   2   0   0      159.30      248.55      7.03 o 
   4   0   0     5210.91     6002.64     53.98 o 
   6   0   0     8220.43     6964.44     86.26 o 
   8   0   0     8998.77     7927.80    115.61 o 
  10   0   0     2304.78     2847.11     75.89 o 
  12   0   0     3942.46     3682.11     89.79 o 
  14   0   0    35404.95    37901.72    330.39 o 
  16   0   0     2853.93     4236.66    145.58 o 
  18   0   0     2867.09     3730.19    245.65 o 
  20   0   0       88.01      135.97     91.60 o 
  22   0   0       22.08       52.00    180.53 o 
  24   0   0      348.31      280.30     71.78 o 
  26   0   0     1572.12     1571.21    146.81 o 
  28   0   0     1365.27     1474.03    163.95 o 
  30   0   0     1617.87     1918.40    133.25 o 
  32   0   0        7.97      -45.67     82.00 o 
  34   0   0      594.99      500.70    134.08 o 
  36   0   0      386.22      179.32    107.88 o 
  38   0   0      860.25     1025.63    156.21 o 
  40   0   0        4.22     -105.61    105.61 o 
   1   1   0     1082.89     2226.71    175.79 o 
   3   1   0    12907.19    14512.61     87.39 o 
   5   1   0    18409.50    20517.71    293.78 o 
   7   1   0     1237.98     1195.90     40.59 o 
   9   1   0    10064.69    10491.29    103.01 o 
  11   1   0     2245.72     2226.82     58.54 o 
  13   1   0        0.21       78.21     27.98 o 
  15   1   0      718.07      858.28     62.33 o 
  17   1   0      250.64      142.42     32.56 o 
  19   1   0      155.79      158.61     34.79 o 
  21   1   0     1817.66     1773.82     87.67 o 
  23   1   0        6.16       18.96     38.93 o 
  25   1   0     1208.84     1290.46    110.20 o 
  27   1   0       87.88       92.69     52.79 o 
  29   1   0     1338.27     1415.06     89.10 o 
  31   1   0     1049.89     1002.42    157.14 o 
  33   1   0      339.23      331.66    137.22 o 
  35   1   0        0.01      -88.96    100.64 o 
  37   1   0       40.55      120.74     61.53 o 
  39   1   0       75.31       89.84     72.39 o 
  41   1   0        3.33        2.70     77.22 o 
   0   2   0     2588.59     2566.62     71.65 o 
   2   2   0    62646.71    62229.94   2470.95 o 
   4   2   0    34694.64    36140.65    308.25 o 
   6   2   0    12887.71    14360.71    172.90 o 
   8   2   0     6567.07     6147.32     85.61 o 
  10   2   0      992.93     1024.74     46.30 o 
  12   2   0     2378.81     2198.32     95.91 o 
  14   2   0    11320.13    12894.50    305.99 o 
  16   2   0     2495.58     2684.89     83.42 o 
  18   2   0     4312.39     4495.60    207.38 o 
  20   2   0      543.92      570.98     51.25 o 
  22   2   0       29.99       -9.14     42.15 o 
  24   2   0      509.04      592.32     59.37 o 
  26   2   0       17.90      126.29     43.33 o 
  28   2   0      556.01      557.90     67.94 o 
  30   2   0      456.71      464.26     71.01 o 
  32   2   0      779.09      811.79     87.14 o 
  34   2   0      402.64      324.74    158.89 o 
  36   2   0      695.70      620.84     98.87 o 
  38   2   0       35.44       66.08     75.75 o 
  40   2   0       82.58      -12.64    113.29 o 
   1   3   0     9249.46     9465.70    164.77 o 
   3   3   0     4874.79     5169.36     98.22 o 
   5   3   0     6189.44     6425.15     97.83 o 
   7   3   0     7649.55     7525.00    105.52 o 
   9   3   0     5650.21     5256.60    104.62 o 
  11   3   0      345.05      302.26     38.16 o 
  13   3   0    14069.88    13750.04    160.77 o 
  15   3   0     1873.77     2025.10    123.84 o 
  17   3   0       84.78       37.43     36.20 o 
  19   3   0        7.94        9.20     33.17 o 
  21   3   0      337.49      303.42    127.30 o 
  23   3   0       88.74       67.60     94.78 o 
  25   3   0      203.38      159.89    108.78 o 
  27   3   0      519.10      331.77     68.58 o 
  29   3   0      509.84      703.49     71.78 o 
  31   3   0      502.28      462.05     74.06 o 
  33   3   0      457.62      569.50     87.78 o 
  35   3   0      113.12      256.80     64.60 o 
  37   3   0       55.70      -79.66     79.66 o 
  39   3   0      320.98      357.63     93.83 o 
   0   4   0    13399.72    13430.47    215.66 o 
   2   4   0    13541.83    13731.60    153.14 o 
   4   4   0       72.22      155.94     44.56 o 
   6   4   0       68.42       40.31     31.90 o 
   8   4   0     2131.02     2100.98    109.41 o 
  10   4   0      139.39      148.96     36.85 o 
  12   4   0     1105.78     1169.42     72.79 o 
  14   4   0      620.83      459.59     53.63 o 
  16   4   0       16.59      -27.24     41.43 o 
  18   4   0     1033.95      901.75     65.92 o 
  20   4   0      104.04       37.20    120.06 o 
  22   4   0       24.07       77.15     65.89 o 
  24   4   0        5.58      -30.48     48.75 o 
  26   4   0      238.96      100.43    119.61 o 
  28   4   0       57.64       39.25     78.53 o 
  30   4   0       93.43      104.25     88.01 o 
  32   4   0       39.95       64.35    115.09 o 
  34   4   0       62.79      -18.09     78.39 o 
  36   4   0        8.36       62.89    107.87 o 
  38   4   0        3.15       60.48     72.42 o 
   1   5   0    11048.64    10057.85    159.25 o 
   3   5   0      468.48      465.28     49.23 o 
   5   5   0      583.35      563.93     52.25 o 
   7   5   0     3690.11     3474.33    100.79 o 
   9   5   0      151.09      161.04     42.54 o 
  11   5   0      405.33      419.16     55.09 o 
  13   5   0        9.74       78.46     38.54 o 
  15   5   0     1767.82     1705.19     87.07 o 
  17   5   0      636.69      693.96     66.03 o 
  19   5   0       40.66      104.59     75.82 o 
  21   5   0      678.70      665.50     70.87 o 
  23   5   0      168.40      127.53     61.53 o 
  25   5   0        0.11       24.82     67.25 o 
  27   5   0      138.44      219.57     56.28 o 
  29   5   0      208.36      170.90     68.16 o 
  31   5   0      161.20      158.23     68.29 o 
  33   5   0       21.41       76.88     69.26 o 
  35   5   0      109.28      180.63    131.34 o 
   0   6   0     1084.49     1060.43    111.10 o 
   2   6   0       70.26       42.20     47.86 o 
   4   6   0      242.67      270.36     51.06 o 
   6   6   0      108.65      115.17     47.22 o 
   8   6   0      214.23      166.88     47.82 o 
  10   6   0      120.82       92.12     51.51 o 
  12   6   0      128.05       48.92     52.29 o 
  14   6   0        0.74       -3.19     42.75 o 
  16   6   0      370.13      427.36     58.62 o 
  18   6   0        1.65      -13.23     57.76 o 
  20   6   0       27.33       27.41     53.29 o 
  22   6   0      304.13      278.98     69.44 o 
  24   6   0       23.37      110.57     72.66 o 
  26   6   0       13.23       77.04     56.71 o 
  28   6   0        7.60      -33.64     89.81 o 
  30   6   0       26.45        2.72     71.91 o 
  32   6   0       36.46      -23.47     66.52 o 
   1   7   0        0.16       32.54     51.00 o 
   3   7   0       16.75       35.17     49.67 o 
   5   7   0      450.29      444.59    112.41 o 
   7   7   0      136.03      150.86     71.31 o 
   9   7   0      118.23       41.32     60.96 o 
  11   7   0        0.49       44.22    111.03 o 
  13   7   0       71.36       77.42     60.01 o 
  15   7   0      299.89      422.72     98.40 o 
  17   7   0        1.86        5.54     53.33 o 
  19   7   0      526.16      437.57     94.80 o 
  21   7   0      250.53      263.96     73.13 o 
  23   7   0       23.96       37.77    125.47 o 
  25   7   0       23.58       17.03     68.51 o 
  27   7   0       29.98       57.04     68.61 o 
  29   7   0       30.33      -43.99     76.39 o 
   0   8   0       95.56       64.09     91.17 o 
   2   8   0       25.38      -31.02     64.09 o 
   4   8   0        0.06       44.08     50.63 o 
   6   8   0        6.01        3.36     59.04 o 
   8   8   0      101.32       36.91    106.97 o 
  10   8   0       37.11       24.07     62.95 o 
  12   8   0      104.73      150.89     63.04 o 
  14   8   0       91.00      173.81     62.21 o 
  16   8   0       74.03       57.77     57.57 o 
  18   8   0       72.94      148.54     67.86 o 
  20   8   0       24.41       78.27     88.91 o 
  22   8   0        9.62       14.32     67.96 o 
  24   8   0        1.80      -19.34     69.10 o 
  26   8   0        0.24       25.07     76.31 o 
   1   9   0      219.56      183.51     79.56 o 
   3   9   0       31.48      -42.34     83.50 o 
   5   9   0        3.09       13.43     65.39 o 
   7   9   0      174.15      164.09     75.76 o 
   9   9   0      240.70      303.79     82.89 o 
  11   9   0       55.29      144.77    145.78 o 
  13   9   0        0.01        7.97    112.83 o 
  15   9   0        1.42       38.33     71.35 o 
  17   9   0        0.03       17.57     72.55 o 
  19   9   0        6.55      -81.97     81.97 o 
   0  10   0        4.90      -38.81    101.10 o 
   2  10   0       18.85       58.81     86.65 o 
   4  10   0       24.21       92.07     81.70 o 
   6  10   0      100.90      115.45     83.05 o 
   8  10   0       59.14      100.08    133.59 o 
  10  10   0        0.01       75.29     77.20 o 
 -41   1   1        2.74      -41.88    157.51 o 
 -39   1   1       63.05       56.45     69.63 o 
 -37   1   1       42.61      -25.27     72.73 o 
 -35   1   1       84.92       26.79     74.92 o 
 -33   1   1      594.66      728.57    105.19 o 
 -31   1   1      192.20      288.87     60.48 o 
 -29   1   1      106.76      156.69     92.53 o 
 -27   1   1       12.94       47.32     56.87 o 
 -25   1   1     4863.24     4491.88    124.48 o 
 -23   1   1      302.03      388.88     54.17 o 
 -21   1   1     1159.93     1211.88    105.70 o 
 -19   1   1        8.54       36.20     29.55 o 
 -17   1   1     2139.32     2198.67     72.26 o 
 -15   1   1       55.51       48.35     24.52 o 
 -13   1   1     5351.68     5016.93     88.61 o 
 -11   1   1      587.33      558.67     32.25 o 
  -9   1   1     3695.97     3974.95     68.36 o 
  -7   1   1     2437.63     2272.85     94.30 o 
  -5   1   1    20385.48    23082.41    299.90 o 
  -3   1   1    19993.79    22106.51    285.97 o 
  -1   1   1     3215.73     3767.29     44.17 o 
   1   1   1    51082.02    51158.95    815.81 o 
   3   1   1     2225.21     2431.76     74.44 o 
   5   1   1    42021.27    47581.32   3221.81 o 
   7   1   1      269.75      252.88     21.38 o 
   9   1   1    27439.52    28330.56    512.40 o 
  11   1   1     1383.04     1432.11     50.18 o 
  13   1   1    12287.80    12124.02    132.18 o 
  15   1   1     3722.47     3824.51     90.30 o 
  17   1   1     6935.32     6226.71    122.28 o 
  19   1   1     2530.13     2561.06     83.76 o 
  21   1   1     1635.15     1488.52    101.66 o 
  23   1   1     4133.36     3857.01    113.48 o 
  25   1   1       42.28       54.01     47.22 o 
  27   1   1     2015.89     2263.54    100.56 o 
  29   1   1      279.42      246.06     87.57 o 
  31   1   1      121.84      157.00     58.98 o 
  33   1   1        8.60       56.90     79.88 o 
  35   1   1      773.05      813.01     89.86 o 
  37   1   1      134.25      231.02     68.05 o 
  39   1   1       40.36      127.70    119.15 o 
 -40   2   1       61.55      -68.57     82.59 o 
 -38   2   1       96.31       -1.02     78.77 o 
 -36   2   1      188.67      190.46     71.35 o 
 -34   2   1      870.41      925.71     97.07 o 
 -32   2   1      195.41      272.88     65.52 o 
 -30   2   1      277.02      328.88     89.37 o 
 -28   2   1      245.31      240.13     54.58 o 
 -26   2   1       35.08      -36.79     45.37 o 
 -24   2   1     1325.20     1076.43     76.02 o 
 -22   2   1     7103.79     6560.30    139.79 o 
 -20   2   1     1666.65     1604.52     72.21 o 
 -18   2   1       74.68       62.30     33.93 o 
 -16   2   1     5123.53     5071.29    107.36 o 
 -14   2   1      400.40      331.50     37.95 o 
 -12   2   1    15785.14    15919.01    510.14 o 
 -10   2   1     2148.17     2091.98     58.19 o 
  -8   2   1      788.76      785.83     36.99 o 
  -6   2   1     3889.24     3242.17     64.20 o 
  -4   2   1    17419.66    19691.63    956.98 o 
  -2   2   1    47484.96    52651.77    917.60 o 
   0   2   1    67622.61    71995.85   4219.81 o 
   2   2   1    98527.09    97849.68   3101.29 o 
   4   2   1     1061.06     1119.94     70.07 o 
   6   2   1   158140.44   158392.22   1921.94 o 
   8   2   1     2499.03     2499.06     75.15 o 
  10   2   1      843.20      812.71     43.12 o 
  12   2   1     9673.94    11140.80    385.92 o 
  14   2   1    20949.37    22992.94    589.31 o 
  16   2   1      951.68      939.27     93.04 o 
  18   2   1       48.57       34.90     34.18 o 
  20   2   1     1380.94     1465.51    117.45 o 
  22   2   1     1173.91     1194.24    109.75 o 
  24   2   1       16.68      -13.64     43.30 o 
  26   2   1      115.45       68.84     49.74 o 
  28   2   1     1535.17     1218.81    154.93 o 
  30   2   1       34.12       75.58     57.55 o 
  32   2   1      146.62       37.24     97.94 o 
  34   2   1       19.74      -35.52     62.31 o 
  36   2   1       16.02      -27.61     64.50 o 
  38   2   1       26.49      163.65     67.87 o 
 -39   3   1       21.30       83.04    121.41 o 
 -37   3   1       97.00      309.67    135.85 o 
 -35   3   1       21.15      -80.20     84.40 o 
 -33   3   1       60.32       58.18     68.60 o 
 -31   3   1     1165.73     1353.29     90.58 o 
 -29   3   1      140.73      164.79     84.40 o 
 -27   3   1        3.18       42.91     42.80 o 
 -25   3   1        0.27       -8.24    109.67 o 
 -23   3   1     2921.06     2657.71     97.77 o 
 -21   3   1      216.79      148.46     60.94 o 
 -19   3   1     2441.00     2414.86     86.63 o 
 -17   3   1      245.15      203.45     40.16 o 
 -15   3   1     3106.03     3268.65     91.97 o 
 -13   3   1      605.49      460.57     45.58 o 
 -11   3   1      964.73     1245.80     54.84 o 
  -9   3   1     4454.16     4597.54    180.88 o 
  -7   3   1     6270.71     6086.52    102.17 o 
  -5   3   1      378.39      399.59     65.02 o 
  -3   3   1       77.05       52.98     37.01 o 
  -1   3   1     4810.63     4643.35    215.17 o 
   1   3   1    45725.00    48234.36    988.23 o 
   3   3   1     5625.87     5446.42    169.45 o 
   5   3   1     3923.43     3781.94     81.40 o 
   7   3   1      319.94      380.65     31.85 o 
   9   3   1     2328.42     2380.79    128.46 o 
  11   3   1     5835.63     5692.48    109.07 o 
  13   3   1      789.79     1125.23    127.81 o 
  15   3   1     9890.66     9906.75    154.97 o 
  17   3   1     1118.23     1189.39     61.64 o 
  19   3   1      211.96      131.99     82.60 o 
  21   3   1      233.07      257.81     46.84 o 
  23   3   1      460.82      443.12     57.78 o 
  25   3   1      329.09      220.37     59.28 o 
  27   3   1      609.69      525.82     71.17 o 
  29   3   1      534.69      545.49     70.93 o 
  31   3   1       77.50       68.38     65.10 o 
  33   3   1        0.29       69.33     67.97 o 
  35   3   1       13.78        2.07     72.08 o 
  37   3   1       14.32       48.77    103.35 o 
 -38   4   1       12.30      -14.79     74.99 o 
 -36   4   1        8.48      -43.86    106.51 o 
 -34   4   1       53.36       15.26     66.23 o 
 -32   4   1      114.17      156.44     65.78 o 
 -30   4   1       10.01       76.00     83.04 o 
 -28   4   1       18.48      -14.63     69.96 o 
 -26   4   1      608.78      507.49     69.25 o 
 -24   4   1      701.28      731.48     69.28 o 
 -22   4   1       26.93       17.39     46.58 o 
 -20   4   1      201.25       92.62     51.36 o 
 -18   4   1     1983.00     1823.36     84.93 o 
 -16   4   1     4160.99     3978.34    166.10 o 
 -14   4   1      446.12      386.82     80.36 o 
 -12   4   1     8929.48     8839.66    395.30 o 
 -10   4   1     3133.81     2898.34     87.97 o 
  -8   4   1        1.09       21.12     31.55 o 
  -6   4   1       26.39       30.24     28.72 o 
  -4   4   1    11103.13    11202.39    139.54 o 
  -2   4   1     6102.02     5944.92    322.69 o 
   0   4   1      400.40      397.79     40.21 o 
   2   4   1     4593.78     4406.79     96.45 o 
   4   4   1        2.99       31.34     32.48 o 
   6   4   1       60.55       27.84     35.04 o 
   8   4   1     3738.18     3741.74    130.83 o 
  10   4   1     1670.98     1709.23     69.98 o 
  12   4   1      116.11       90.65     40.84 o 
  14   4   1      238.72      167.35     88.47 o 
  16   4   1      748.09      685.73     60.32 o 
  18   4   1      341.16      309.28     50.75 o 
  20   4   1       24.19      -10.42     45.23 o 
  22   4   1       38.44       -7.75     76.27 o 
  24   4   1      341.29      335.97     57.36 o 
  26   4   1       43.90      -28.12     54.61 o 
  28   4   1       76.82        2.95     52.31 o 
  30   4   1       55.36       56.47     97.94 o 
  32   4   1      123.92      192.00     65.55 o 
  34   4   1      245.23      300.73     93.88 o 
  36   4   1       33.80      -55.51     79.94 o 
 -35   5   1       31.72      172.41     73.12 o 
 -33   5   1        3.44       15.99    184.14 o 
 -31   5   1       17.82      123.53     60.89 o 
 -29   5   1        4.98      -46.77     57.43 o 
 -27   5   1       36.06       22.20     54.57 o 
 -25   5   1      332.38      351.02     64.48 o 
 -23   5   1      385.15      419.48    147.16 o 
 -21   5   1       76.87      139.49     67.70 o 
 -19   5   1      169.75      150.07     51.67 o 
 -17   5   1     1291.39     1196.06    107.04 o 
 -15   5   1       62.65       54.41     46.58 o 
 -13   5   1      240.25      265.40     51.36 o 
 -11   5   1     5399.79     5325.12    128.71 o 
  -9   5   1     1846.44     1936.55    105.74 o 
  -7   5   1      401.78      473.87     50.73 o 
  -5   5   1      514.20      590.87    124.16 o 
  -3   5   1     2786.58     2843.35     91.10 o 
  -1   5   1       52.19      102.09     38.92 o 
   1   5   1     1076.93     1072.42     63.87 o 
   3   5   1      243.40      201.75     42.13 o 
   5   5   1      232.54      263.72     42.49 o 
   7   5   1        6.81      -13.73     36.43 o 
   9   5   1       17.79       16.92     83.95 o 
  11   5   1      632.01      718.10     77.21 o 
  13   5   1       52.24       32.23     43.44 o 
  15   5   1       16.45       60.02     39.70 o 
  17   5   1      168.29      146.24     49.04 o 
  19   5   1      283.68      278.91     53.71 o 
  21   5   1        7.26       17.25     53.16 o 
  23   5   1       34.38       47.60     51.38 o 
  25   5   1       15.83      -47.39     56.16 o 
  27   5   1      166.16        3.78     66.96 o 
  29   5   1       49.92       68.28     81.69 o 
  31   5   1       90.21      -15.87     83.05 o 
  33   5   1       26.70      -34.20     76.04 o 
  35   5   1       13.22      160.85    123.66 o 
 -34   6   1        5.84       24.64     70.07 o 
 -32   6   1       73.30       61.24     65.73 o 
 -30   6   1       11.08       48.37    147.58 o 
 -28   6   1       36.05       33.94     62.23 o 
 -26   6   1        0.89      -57.17     57.17 o 
 -24   6   1      557.03      624.73     98.41 o 
 -22   6   1       22.55       21.96     61.23 o 
 -20   6   1        0.17       36.46     51.69 o 
 -18   6   1      280.57      373.27     83.96 o 
 -16   6   1       29.08      -34.19     51.78 o 
 -14   6   1      109.23       78.82     47.03 o 
 -12   6   1      185.51      190.64     49.10 o 
 -10   6   1     1430.28     1576.80     83.91 o 
  -8   6   1      174.21      208.22     52.88 o 
  -6   6   1      611.69      613.24     74.04 o 
  -4   6   1      561.08      593.44     54.27 o 
  -2   6   1      656.15      680.56     59.29 o 
   0   6   1       90.40      113.52     49.44 o 
   2   6   1      963.68      825.10     64.99 o 
   4   6   1      147.86      112.32     51.02 o 
   6   6   1       51.96       63.02     41.14 o 
   8   6   1      429.57      264.34     59.57 o 
  10   6   1      198.31      243.37     50.38 o 
  12   6   1       98.91       38.20     48.80 o 
  14   6   1        3.59       65.08     99.29 o 
  16   6   1      111.59      145.85     72.22 o 
  18   6   1        0.08      -75.74     79.43 o 
  20   6   1        2.84     -112.69    129.08 o 
  22   6   1      267.07      346.41     60.00 o 
  24   6   1      166.99       89.63     70.48 o 
  26   6   1      270.55      243.14     77.10 o 
  28   6   1        0.97      -15.34     67.67 o 
  30   6   1       47.17       45.77    161.58 o 
  32   6   1       71.94       14.67     81.67 o 
 -29   7   1       24.53      144.30     56.33 o 
 -27   7   1        3.29       40.74     66.68 o 
 -25   7   1        4.36      134.26     59.35 o 
 -23   7   1       11.37      -66.30     66.30 o 
 -21   7   1      107.16       93.92     70.54 o 
 -19   7   1       36.19       -4.48     97.94 o 
 -17   7   1        3.06       55.01     56.28 o 
 -15   7   1       42.57       67.48     56.91 o 
 -13   7   1       23.74       34.72    107.42 o 
 -11   7   1        1.06        7.98     53.15 o 
  -9   7   1      206.98      103.16     58.47 o 
  -7   7   1       79.94       58.67     56.80 o 
  -5   7   1      125.05      168.75     54.08 o 
  -3   7   1      168.14      263.23     57.32 o 
  -1   7   1       11.61       -5.86     49.74 o 
   1   7   1      765.30      730.46     77.21 o 
   3   7   1      347.29      226.03     59.97 o 
   5   7   1       37.20       -1.03     58.22 o 
   7   7   1      819.92      806.48    108.82 o 
   9   7   1       28.19      143.66     50.76 o 
  11   7   1      282.17      367.71     64.79 o 
  13   7   1      337.08      260.00     67.02 o 
  15   7   1      232.29      329.75     66.53 o 
  17   7   1       98.27      168.32     85.30 o 
  19   7   1      157.40      -45.91     68.90 o 
  21   7   1      392.23      379.48     74.68 o 
  23   7   1        5.04      166.41     64.09 o 
  25   7   1        0.07      -52.60     70.43 o 
  27   7   1       47.67       41.57     70.07 o 
  29   7   1        6.51       28.51     83.95 o 
 -26   8   1        0.16       11.58    134.04 o 
 -24   8   1       22.95       43.44    128.63 o 
 -22   8   1        3.69       71.33     67.21 o 
 -20   8   1        6.44      -31.13     68.50 o 
 -18   8   1        0.00       -2.53     61.43 o 
 -16   8   1       14.42       94.66     97.94 o 
 -14   8   1        9.49      119.69     62.67 o 
 -12   8   1        0.01       85.27     80.79 o 
 -10   8   1       35.09       88.46    131.34 o 
  -8   8   1       12.91       69.29     58.09 o 
  -6   8   1      109.64      125.57     62.51 o 
  -4   8   1        1.85        0.78     59.10 o 
  -2   8   1      132.68      140.68     61.81 o 
   0   8   1      127.11      153.39     99.75 o 
   2   8   1      316.16      319.72     68.25 o 
   4   8   1      165.44      175.04     64.09 o 
   6   8   1      106.58      -35.76     66.79 o 
   8   8   1       42.26      -49.87     70.41 o 
  10   8   1       31.62      125.81     56.87 o 
  12   8   1        6.55      -44.92    132.69 o 
  14   8   1      122.77      128.63     74.03 o 
  16   8   1      120.47      259.78     63.68 o 
  18   8   1        8.68       -6.34     67.57 o 
  20   8   1       57.12       67.04     66.37 o 
  22   8   1       18.21      115.09    102.45 o 
  24   8   1        5.49      -53.21     76.46 o 
 -19   9   1        1.12       30.33     71.56 o 
 -17   9   1        5.80       -7.57    157.06 o 
 -15   9   1       53.97      226.17     63.18 o 
 -13   9   1        0.99      -15.65     94.33 o 
 -11   9   1       23.21      -55.54     77.31 o 
  -9   9   1        0.65      -71.56     71.56 o 
  -7   9   1        4.71      -44.80     75.05 o 
  -5   9   1        6.22       50.27     66.70 o 
  -3   9   1      112.94       67.08    129.54 o 
  -1   9   1       81.44      161.95     75.24 o 
   1   9   1        0.37      -62.18     68.76 o 
   3   9   1       42.89      151.82     71.07 o 
   5   9   1        2.68       84.40     68.93 o 
   7   9   1        3.45      -30.11     85.75 o 
   9   9   1        0.13       74.69    191.81 o 
  11   9   1        1.72       -9.03     67.22 o 
  13   9   1        0.51      -32.04     67.66 o 
  15   9   1        0.88      -74.61     77.22 o 
  17   9   1        4.32       43.45     68.21 o 
  19   9   1        3.10       87.63    174.66 o 
 -10  10   1        2.79     -144.16    145.33 o 
  -8  10   1        2.00      -83.50     83.50 o 
  -6  10   1       11.31       83.99     72.65 o 
  -4  10   1       37.97      135.40     79.23 o 
  -2  10   1        9.37        0.00     86.65 o 
   0  10   1        0.38      -96.58     96.58 o 
   2  10   1       29.69      -45.40     79.51 o 
   4  10   1       59.67      -73.08     86.16 o 
   6  10   1        0.14      -42.10     77.45 o 
   8  10   1       38.17       -6.59     89.36 o 
 -42   0   2       26.48      -10.01     82.65 o 
 -40   0   2      110.98       94.68     77.39 o 
 -38   0   2      190.80      199.73     82.49 o 
 -36   0   2      701.83      725.17    100.15 o 
 -34   0   2       58.97       76.10    125.92 o 
 -32   0   2     5927.40     5385.59    263.90 o 
 -30   0   2     1130.95     1026.68    232.12 o 
 -28   0   2    14315.41    13588.38    222.93 o 
 -26   0   2        2.77      -75.36     75.36 o 
 -24   0   2     1927.95     2022.07    119.09 o 
 -22   0   2    12903.22    13189.22    301.49 o 
 -20   0   2       86.44       74.29     49.65 o 
 -18   0   2        1.96      780.88    672.02 o 
 -16   0   2    33741.62    34679.57    389.86 o 
 -14   0   2     5599.46     5649.49    103.53 o 
 -12   0   2     4037.21     4067.26     83.31 o 
 -10   0   2     9445.57     9865.57    102.90 o 
  -8   0   2    22892.01    24179.35    211.51 o 
  -6   0   2    19553.64    22743.64    121.66 o 
  -4   0   2    39036.85    36291.32    440.30 o 
   0   0   2     6068.94     6711.16    187.13 o 
   2   0   2     3526.09     3883.57    139.97 o 
   4   0   2    19315.07    20195.71    115.16 o 
   6   0   2    61275.68    58750.87    988.08 o 
   8   0   2      945.03      993.81     40.21 o 
  10   0   2      114.10      168.39     48.30 o 
  12   0   2     2324.75     2160.26     97.28 o 
  14   0   2     2429.59     2671.20     95.00 o 
  16   0   2    26810.26    29778.94    234.96 o 
  18   0   2    18231.63    18011.82    439.31 o 
  20   0   2     3148.96     3170.78    130.22 o 
  22   0   2       58.21      -63.55     63.55 o 
  24   0   2     3820.48     3395.19    140.23 o 
  26   0   2        0.21      -66.68     66.68 o 
  28   0   2     1231.60     1274.14     85.35 o 
  30   0   2       53.48       46.86     64.03 o 
  32   0   2      106.11       62.58    204.91 o 
  34   0   2        0.83      -64.31     66.37 o 
  36   0   2      114.14      260.10     95.68 o 
  38   0   2       26.79       31.40    182.34 o 
  40   0   2       74.14       41.85     68.44 o 
 -41   1   2       20.56      128.04     65.31 o 
 -39   1   2        1.12       84.39     61.52 o 
 -37   1   2        3.63      108.15     60.19 o 
 -35   1   2        5.86       40.55     61.75 o 
 -33   1   2       10.88      -47.33    111.48 o 
 -31   1   2     1097.61     1081.73    122.83 o 
 -29   1   2      636.41      468.09     94.36 o 
 -27   1   2      255.78      248.16     61.19 o 
 -25   1   2     1028.32     1019.75     73.75 o 
 -23   1   2        1.16      -40.44     40.44 o 
 -21   1   2      532.14      492.50     50.10 o 
 -19   1   2     3641.56     3619.60    159.33 o 
 -17   1   2     7489.57     7725.97    126.52 o 
 -15   1   2        0.87       24.82     41.97 o 
 -13   1   2    10363.37    10986.46    145.64 o 
 -11   1   2     7855.12     8441.37    175.98 o 
  -9   1   2      194.91      221.27     21.04 o 
  -7   1   2      850.08      842.26     31.94 o 
  -5   1   2    10085.74    11572.69    169.17 o 
  -3   1   2      296.88      295.80     47.88 o 
  -1   1   2    10377.73    11275.30    534.21 o 
   1   1   2      552.84     1098.21     35.47 o 
   3   1   2    15413.02    15484.69    104.40 o 
   5   1   2       73.66       65.13     20.10 o 
   7   1   2    20472.16    21605.32    416.58 o 
   9   1   2     4238.72     4081.39     76.97 o 
  11   1   2     4088.35     4061.38    183.61 o 
  13   1   2    10678.21    10883.68    262.21 o 
  15   1   2      168.68      159.86     98.85 o 
  17   1   2      391.87      363.42     42.37 o 
  19   1   2      138.34      124.03     39.07 o 
  21   1   2      757.27      804.77     57.15 o 
  23   1   2     1950.61     1901.86     85.81 o 
  25   1   2     1674.58     1614.72     86.22 o 
  27   1   2      404.77      510.58    147.16 o 
  29   1   2      189.10      178.84     54.24 o 
  31   1   2       37.10      122.18    141.27 o 
  33   1   2       59.37       20.94    105.61 o 
  35   1   2        2.98      -26.65     70.13 o 
  37   1   2        0.33     -138.45    163.38 o 
  39   1   2        1.13       24.18     75.63 o 
 -40   2   2       57.37       83.26     73.03 o 
 -38   2   2       21.25      -70.80     70.80 o 
 -36   2   2        0.10      109.64     61.56 o 
 -34   2   2       54.63      -58.02     68.93 o 
 -32   2   2       43.34      -28.16     65.07 o 
 -30   2   2      149.29      171.66     59.20 o 
 -28   2   2        0.77      -12.47     54.21 o 
 -26   2   2      959.29      986.23    102.96 o 
 -24   2   2      579.43      531.37     60.27 o 
 -22   2   2      119.80       85.66     39.89 o 
 -20   2   2      492.44      613.41     54.63 o 
 -18   2   2      230.02      190.19     35.68 o 
 -16   2   2     1926.21     1797.95    127.94 o 
 -14   2   2     5014.58     4897.94    352.34 o 
 -12   2   2     3490.81     3139.38    181.19 o 
 -10   2   2     7594.61     8470.12    104.95 o 
  -8   2   2     5425.74     6098.79    353.61 o 
  -6   2   2     7452.36     7761.48    340.30 o 
  -4   2   2      108.28      134.91     19.02 o 
  -2   2   2    17552.08    18413.73    366.66 o 
   0   2   2    37245.73    40569.97    195.71 o 
   2   2   2    38790.12    42572.63    805.60 o 
   4   2   2    81795.96    87716.50   3587.12 o 
   6   2   2       25.64       40.85     25.06 o 
   8   2   2     1760.07     1686.19     54.99 o 
  10   2   2      948.86      882.57    116.56 o 
  12   2   2     8785.12     9573.92    336.27 o 
  14   2   2        1.24      -41.52     41.52 o 
  16   2   2      247.10      307.53     37.98 o 
  18   2   2      962.64     1001.16     59.95 o 
  20   2   2     1780.25     1767.39    184.36 o 
  22   2   2     1010.96      972.79     93.93 o 
  24   2   2      448.81      478.19     60.21 o 
  26   2   2      264.29      277.66     58.34 o 
  28   2   2       44.63       52.04     59.47 o 
  30   2   2      210.45      138.78     65.29 o 
  32   2   2        1.38      -61.34     65.36 o 
  34   2   2       39.07       69.16    116.89 o 
  36   2   2        0.22       28.24    148.03 o 
  38   2   2        6.16       53.35     73.39 o 
 -39   3   2       49.58        2.66    148.49 o 
 -37   3   2       78.56       71.76     64.47 o 
 -35   3   2      118.40      159.88     66.15 o 
 -33   3   2        2.49      112.83     65.89 o 
 -31   3   2      120.55       33.47     56.12 o 
 -29   3   2       89.05      -56.07     56.07 o 
 -27   3   2      248.29      382.50     64.39 o 
 -25   3   2      757.69      814.64     67.35 o 
 -23   3   2      638.82      690.60     63.53 o 
 -21   3   2      911.05      693.08     62.79 o 
 -19   3   2      381.65      289.30     46.26 o 
 -17   3   2      152.21       83.50     38.94 o 
 -15   3   2     9434.45     9057.68    243.72 o 
 -13   3   2     1414.09     1418.78     61.65 o 
 -11   3   2        3.90      -17.60     27.45 o 
  -9   3   2     4677.29     4610.61     92.97 o 
  -7   3   2        8.79       18.18     48.74 o 
  -5   3   2     2613.80     2653.65     68.48 o 
  -3   3   2     1594.00     1529.26     52.43 o 
  -1   3   2      196.19      200.55     28.28 o 
   1   3   2     2928.80     2874.88     70.75 o 
   3   3   2       42.18       51.91     28.70 o 
   5   3   2     3351.68     2968.35    124.55 o 
   7   3   2      658.37      726.95     46.61 o 
   9   3   2       60.09        9.03     44.23 o 
  11   3   2    22959.28    25526.30    214.71 o 
  13   3   2     3270.96     3430.00     94.39 o 
  15   3   2      706.91      691.04     54.60 o 
  17   3   2       25.46      -21.60     51.90 o 
  19   3   2      921.90      812.88     98.90 o 
  21   3   2       18.93       68.98     41.47 o 
  23   3   2      329.85      251.63     54.22 o 
  25   3   2      189.18      161.24     89.82 o 
  27   3   2       26.32       55.20     57.99 o 
  29   3   2       93.80      235.36     65.73 o 
  31   3   2       32.59       16.70     93.42 o 
  33   3   2       10.64      -79.43     79.43 o 
  35   3   2      103.42      166.06     73.46 o 
  37   3   2        2.55      -20.96     77.62 o 
 -38   4   2       10.22      -45.91     78.08 o 
 -36   4   2        1.48      -16.29     77.63 o 
 -34   4   2       24.21       -4.34     64.14 o 
 -32   4   2       43.42       47.46     65.73 o 
 -30   4   2        0.08      -18.49     58.53 o 
 -28   4   2       26.14      -24.20     57.12 o 
 -26   4   2       77.95       37.90     52.79 o 
 -24   4   2      239.75      225.06     54.50 o 
 -22   4   2      320.19      258.08     56.18 o 
 -20   4   2       29.23        9.23     40.99 o 
 -18   4   2       27.05       82.70     43.33 o 
 -16   4   2      394.37      293.15     47.85 o 
 -14   4   2     7620.79     7736.07    155.19 o 
 -12   4   2      537.86      537.39     51.71 o 
 -10   4   2      592.85      700.09     47.96 o 
  -8   4   2     4819.42     4539.31    102.21 o 
  -6   4   2      372.63      333.73     38.53 o 
  -4   4   2      897.02      884.86     50.46 o 
  -2   4   2      293.37      218.33     71.78 o 
   0   4   2      356.47      300.21     64.11 o 
   2   4   2       20.73       50.84     30.31 o 
   4   4   2        0.33       29.69     35.65 o 
   6   4   2       29.83       33.15     32.73 o 
   8   4   2     3715.42     3447.85    230.40 o 
  10   4   2      103.21       80.48     42.36 o 
  12   4   2        1.71      -40.62     40.62 o 
  14   4   2     1655.42     1465.78     73.99 o 
  16   4   2     1328.63     1042.76     68.01 o 
  18   4   2       34.95       33.43     42.07 o 
  20   4   2      431.45      415.39     53.22 o 
  22   4   2      273.89      305.64     56.81 o 
  24   4   2      626.31      684.24     64.92 o 
  26   4   2      128.70       96.53     73.12 o 
  28   4   2      519.60      387.69     66.36 o 
  30   4   2       42.85      120.51     55.52 o 
  32   4   2       66.25      112.99     90.72 o 
  34   4   2      191.32      250.29     72.01 o 
  36   4   2       24.35       13.74     88.01 o 
 -37   5   2        6.38       29.79     71.75 o 
 -35   5   2        7.82      -34.79     72.97 o 
 -33   5   2        2.62        7.58    173.31 o 
 -31   5   2       92.29      162.22     62.51 o 
 -29   5   2        3.58       -4.06     57.44 o 
 -27   5   2      279.18      241.49     65.32 o 
 -25   5   2        1.19       34.09     51.59 o 
 -23   5   2      486.59      460.24     64.74 o 
 -21   5   2     1294.97     1150.23     88.97 o 
 -19   5   2      223.28       98.70    111.49 o 
 -17   5   2       20.05      -28.90     45.76 o 
 -15   5   2      486.53      444.77     53.53 o 
 -13   5   2      206.88      176.95     45.84 o 
 -11   5   2      343.23      362.66     50.97 o 
  -9   5   2        4.70       52.49     44.23 o 
  -7   5   2     3980.15     4136.22    143.47 o 
  -5   5   2     1425.28     1566.75     82.23 o 
  -3   5   2      926.29      966.81     62.89 o 
  -1   5   2       12.21      -28.33     36.06 o 
   1   5   2      269.65      210.73     42.08 o 
   3   5   2       32.59       55.17     38.23 o 
   5   5   2      257.59      199.27     47.56 o 
   7   5   2     1990.51     1879.96    111.63 o 
   9   5   2      823.29      836.56     58.22 o 
  11   5   2      428.80      488.16     56.18 o 
  13   5   2      256.67      279.66     51.06 o 
  15   5   2      253.33      243.20     51.71 o 
  17   5   2      906.58      876.64     73.40 o 
  19   5   2       10.83       13.80     48.58 o 
  21   5   2       16.15       42.58     45.84 o 
  23   5   2       26.04       52.82     53.91 o 
  25   5   2      248.86      137.83     58.06 o 
  27   5   2       25.14        0.99     61.18 o 
  29   5   2      316.02      434.54     84.86 o 
  31   5   2        6.25       31.14     65.74 o 
  33   5   2        1.25       24.21     68.34 o 
 -34   6   2       17.77       25.78     78.65 o 
 -32   6   2      110.91      126.66     98.39 o 
 -30   6   2        0.13       22.11     65.74 o 
 -28   6   2        8.91       54.27     83.49 o 
 -26   6   2       10.74       99.58     58.98 o 
 -24   6   2       27.82       16.01     54.74 o 
 -22   6   2       21.32       14.16    117.34 o 
 -20   6   2        7.09       -5.01     51.12 o 
 -18   6   2       35.25       18.13     52.95 o 
 -16   6   2       28.31       75.64     73.57 o 
 -14   6   2        4.79      -60.72     69.96 o 
 -12   6   2      339.43      256.28     56.08 o 
 -10   6   2       36.06       78.13     47.86 o 
  -8   6   2       11.43       63.10     50.37 o 
  -6   6   2      257.75      196.50     89.83 o 
  -4   6   2      100.10      138.09     44.63 o 
  -2   6   2      462.94      427.31     60.61 o 
   0   6   2      205.04      186.25     52.24 o 
   2   6   2      336.09      391.36     52.66 o 
   4   6   2      448.32      421.37     56.37 o 
   6   6   2      138.91       99.50     60.48 o 
   8   6   2        0.01      -41.59     43.30 o 
  10   6   2        1.31      102.05     41.77 o 
  12   6   2      196.50      181.77     54.25 o 
  14   6   2       73.99       76.73     54.25 o 
  16   6   2       20.78       12.59     49.74 o 
  18   6   2      107.76      186.06     52.59 o 
  20   6   2       55.57       65.17     53.91 o 
  22   6   2      178.72      173.81     58.86 o 
  24   6   2      186.36      152.42    143.53 o 
  26   6   2      156.79       29.34     66.38 o 
  28   6   2       91.72       40.06     73.39 o 
  30   6   2        3.78        4.36     73.83 o 
  32   6   2        2.32       27.55     90.26 o 
 -31   7   2       14.10       90.63     78.81 o 
 -29   7   2       52.12       13.25     72.98 o 
 -27   7   2        4.33       -9.89    135.85 o 
 -25   7   2        0.83      -62.67     62.67 o 
 -23   7   2       19.78       24.37     61.27 o 
 -21   7   2       44.77       74.53     64.14 o 
 -19   7   2        0.00      -45.39     56.79 o 
 -17   7   2       13.52       13.53     50.37 o 
 -15   7   2        0.48      -15.90     57.70 o 
 -13   7   2        2.54        8.14     55.63 o 
 -11   7   2       63.29       97.20     58.07 o 
  -9   7   2      214.28      191.49     95.24 o 
  -7   7   2      323.46      276.74     57.45 o 
  -5   7   2      305.23      298.86     88.47 o 
  -3   7   2       61.96        3.92     94.33 o 
  -1   7   2       36.95       -5.35     55.82 o 
   1   7   2      189.43      213.66    160.24 o 
   3   7   2      262.76      232.88     67.71 o 
   5   7   2      110.16        6.74     57.71 o 
   7   7   2      218.88      265.67     67.25 o 
   9   7   2        7.74      -60.64     60.64 o 
  11   7   2      269.65      299.94     66.80 o 
  13   7   2       74.31      102.23     54.71 o 
  15   7   2      202.09      101.59     67.34 o 
  17   7   2       12.93      -61.26     61.26 o 
  19   7   2        0.73      107.64     61.18 o 
  21   7   2        0.03      -46.01    140.36 o 
  23   7   2        0.01       19.28    121.41 o 
  25   7   2       14.46      -54.21     73.03 o 
  27   7   2        4.33     -115.17    129.53 o 
  29   7   2       26.39     -100.19    121.86 o 
 -26   8   2        4.22      126.60     69.35 o 
 -24   8   2       30.39      -13.75     72.73 o 
 -22   8   2        0.43       11.21     95.68 o 
 -20   8   2        8.71       -7.34    109.22 o 
 -18   8   2       24.62      167.57    139.01 o 
 -16   8   2       19.95      -61.10     65.28 o 
 -14   8   2       10.83       49.70     59.37 o 
 -12   8   2        8.97       27.50     96.13 o 
 -10   8   2       60.37       45.69     62.82 o 
  -8   8   2        2.22       27.80     69.95 o 
  -6   8   2       99.67      109.37     62.23 o 
  -4   8   2       27.73      -62.03     62.03 o 
  -2   8   2       10.62      -55.34     64.54 o 
   0   8   2       34.97      175.85     57.70 o 
   2   8   2      150.83      289.55     62.52 o 
   4   8   2      106.37      163.32    113.29 o 
   6   8   2      227.05      184.42     68.22 o 
   8   8   2       10.85      -63.98     63.98 o 
  10   8   2       94.04       74.65     73.57 o 
  12   8   2       51.22      -32.50     66.94 o 
  14   8   2      271.35      368.07     81.25 o 
  16   8   2       41.03       76.95     63.79 o 
  18   8   2        5.02      109.38     62.87 o 
  20   8   2        3.38       23.23     95.68 o 
  22   8   2        1.35      -94.78     94.78 o 
  24   8   2       15.76       62.35     89.36 o 
 -19   9   2       11.11      -18.92     75.88 o 
 -17   9   2       54.10       57.98    194.07 o 
 -15   9   2       34.51       55.51     74.04 o 
 -13   9   2       13.73      -74.15     74.15 o 
 -11   9   2       14.34      -13.28     92.52 o 
  -9   9   2       15.30        8.90     64.50 o 
  -7   9   2        0.25      -93.87     93.87 o 
  -5   9   2       61.85       22.82     75.88 o 
  -3   9   2       38.85       30.27     70.42 o 
  -1   9   2      119.58      188.88     74.11 o 
   1   9   2        3.44      -71.80     71.80 o 
   3   9   2      103.42      136.69     76.98 o 
   5   9   2       39.54      -34.94     77.22 o 
   7   9   2       18.21       16.13     67.58 o 
   9   9   2       50.99       -9.71     71.75 o 
  11   9   2       15.52      -41.04     71.79 o 
  13   9   2       18.73       -6.12     74.02 o 
  15   9   2       25.28      -30.38     69.71 o 
  17   9   2        1.78      162.78     68.62 o 
 -10  10   2        0.60      -53.46     77.03 o 
  -8  10   2        2.74       35.04    139.01 o 
  -6  10   2        0.01       39.26     77.23 o 
  -4  10   2       23.75      -67.46     80.59 o 
  -2  10   2       70.40      141.72    116.44 o 
   0  10   2        1.71       49.78     72.87 o 
   2  10   2       55.63      -48.74     79.46 o 
   4  10   2        4.22      -55.26     79.66 o 
   6  10   2        0.15      -59.30     79.37 o 
   8  10   2       22.65      104.56     83.25 o 
 -41   1   3        6.88       25.63    139.46 o 
 -39   1   3       93.11      117.23     65.88 o 
 -37   1   3        6.33      -30.44    107.87 o 
 -35   1   3      175.49      161.02     66.04 o 
 -33   1   3      884.71      700.44     83.82 o 
 -31   1   3     6506.73     6121.77    166.17 o 
 -29   1   3      854.90      843.82     80.05 o 
 -27   1   3     1709.19     1679.83    130.56 o 
 -25   1   3     2889.85     2943.35    103.26 o 
 -23   1   3     2177.04     2301.23    121.58 o 
 -21   1   3       29.52       85.67     68.60 o 
 -19   1   3        4.88      -32.19     32.19 o 
 -17   1   3       34.80      100.54     43.33 o 
 -15   1   3       74.12      111.20     41.52 o 
 -13   1   3    11565.07    12446.10    284.74 o 
 -11   1   3     1219.42     1238.17     43.76 o 
  -9   1   3     7054.21     7005.22     86.39 o 
  -7   1   3     1627.59     1595.91     48.42 o 
  -5   1   3      646.74      438.67     49.25 o 
  -3   1   3     2675.80     2805.56    277.69 o 
  -1   1   3    26910.76    25372.27    569.45 o 
   1   1   3    27243.75    26410.58    511.28 o 
   3   1   3    14276.89    14712.53    384.14 o 
   5   1   3    24225.04    25226.15    372.59 o 
   7   1   3      457.91      439.08     29.36 o 
   9   1   3     7663.45     7615.66    213.08 o 
  11   1   3      120.70       84.07     41.08 o 
  13   1   3    12645.29    13820.20    495.31 o 
  15   1   3     1795.22     1595.48     68.40 o 
  17   1   3     1000.26     1021.42     58.67 o 
  19   1   3     1047.86      983.91     63.49 o 
  21   1   3      247.28      377.62     50.24 o 
  23   1   3      475.26      518.04     60.67 o 
  25   1   3      723.05      799.53     67.88 o 
  27   1   3        0.09       23.06     83.04 o 
  29   1   3      208.04      214.80     65.41 o 
  31   1   3        7.54       27.28     54.61 o 
  33   1   3      168.50      229.05     70.36 o 
  35   1   3      419.32      529.90    112.85 o 
  37   1   3       84.16      166.48    116.90 o 
  39   1   3       36.69      102.44    105.61 o 
 -40   2   3        0.29       62.91     80.79 o 
 -38   2   3       22.25      -79.43     79.43 o 
 -36   2   3       37.40       95.33     64.13 o 
 -34   2   3       65.12       39.20     61.47 o 
 -32   2   3     1013.46      984.74     82.95 o 
 -30   2   3      823.72      760.47     76.89 o 
 -28   2   3        6.12      -52.69     52.69 o 
 -26   2   3     6670.75     6490.66    281.35 o 
 -24   2   3     5536.70     5288.32    134.49 o 
 -22   2   3      933.07      974.20     65.11 o 
 -20   2   3      107.65       84.55     36.11 o 
 -18   2   3     5790.33     5519.02    117.95 o 
 -16   2   3     2506.54     2368.16    140.66 o 
 -14   2   3       32.99       10.24     30.46 o 
 -12   2   3        0.09      -26.78     26.78 o 
 -10   2   3     8446.83     8898.68    108.23 o 
  -8   2   3     1522.52     1685.10     50.47 o 
  -6   2   3     3118.77     3316.23     68.44 o 
  -4   2   3    10092.06     9872.21    402.88 o 
  -2   2   3   109355.73   103744.80   3169.35 o 
   0   2   3    96084.00    88530.42   1485.17 o 
   2   2   3    28925.66    30707.41    183.09 o 
   4   2   3    10799.86    10929.60    114.53 o 
   6   2   3    31615.18    32777.70    283.02 o 
   8   2   3     3426.42     3462.53     80.07 o 
  10   2   3      500.90      622.70     43.74 o 
  12   2   3     1442.52     1439.72     62.89 o 
  14   2   3      119.51      140.30     36.50 o 
  16   2   3      965.72      953.49     59.06 o 
  18   2   3       68.72       69.72     37.88 o 
  20   2   3      502.23      423.28     54.90 o 
  22   2   3      387.61      397.24    105.18 o 
  24   2   3      503.00      469.02     61.25 o 
  26   2   3      181.31      118.07     60.39 o 
  28   2   3      264.59      263.66     92.53 o 
  30   2   3       65.43      -46.57     88.91 o 
  32   2   3      106.79       43.05     61.88 o 
  34   2   3       43.28       90.59     64.09 o 
  36   2   3       11.50       70.15     66.15 o 
  38   2   3        0.91       32.27    139.01 o 
 -39   3   3        0.08        9.83     70.20 o 
 -37   3   3        0.17        8.54     75.37 o 
 -35   3   3      274.98      201.84     82.60 o 
 -33   3   3      101.51       55.16     68.51 o 
 -31   3   3        3.64       -2.96     52.69 o 
 -29   3   3      418.05      452.67     65.72 o 
 -27   3   3        2.38      -53.27     53.27 o 
 -25   3   3      484.50      518.12     60.31 o 
 -23   3   3       92.98      127.84     57.77 o 
 -21   3   3     1009.36     1066.71     74.97 o 
 -19   3   3      141.04      130.20     39.86 o 
 -17   3   3       52.86       53.03     40.35 o 
 -15   3   3     1473.27     1385.26    117.48 o 
 -13   3   3       33.13       33.58     30.83 o 
 -11   3   3     2543.76     2690.48     75.48 o 
  -9   3   3     1697.56     1544.77     62.31 o 
  -7   3   3     2903.72     2800.67     73.62 o 
  -5   3   3      512.48      520.47     80.83 o 
  -3   3   3    18349.77    19839.22    631.11 o 
  -1   3   3     2521.21     2446.49     69.24 o 
   1   3   3      743.77      930.09     45.64 o 
   3   3   3     3052.25     3276.55    126.77 o 
   5   3   3       97.26       62.74     27.45 o 
   7   3   3      488.46      370.45     41.49 o 
   9   3   3     1161.40     1140.37     55.57 o 
  11   3   3       73.55       45.58     40.35 o 
  13   3   3        4.70       21.08     33.85 o 
  15   3   3        7.85       38.34     34.75 o 
  17   3   3     1620.76     1622.47     79.80 o 
  19   3   3      333.06      424.14     74.48 o 
  21   3   3      198.14      134.96     63.64 o 
  23   3   3      179.19      146.37     53.94 o 
  25   3   3       46.40      -53.95     53.95 o 
  27   3   3     1647.27     1782.52    101.88 o 
  29   3   3        6.22       31.64     59.55 o 
  31   3   3      216.93      277.75     88.92 o 
  33   3   3        5.83      -72.83     72.83 o 
  35   3   3      160.07      280.33     76.28 o 
  37   3   3       31.57       43.58    109.22 o 
 -38   4   3      160.92      293.06     76.99 o 
 -36   4   3        0.11      -28.63    103.80 o 
 -34   4   3      136.81      206.03     68.44 o 
 -32   4   3       67.29      104.08     90.72 o 
 -30   4   3      146.15       90.31     74.02 o 
 -28   4   3       83.14      115.94     65.44 o 
 -26   4   3        4.22       67.22     45.63 o 
 -24   4   3      662.56      651.65     66.39 o 
 -22   4   3      308.88      286.18     61.39 o 
 -20   4   3      351.73      447.92    148.52 o 
 -18   4   3      326.09      245.48     65.91 o 
 -16   4   3     4533.60     4349.04    112.99 o 
 -14   4   3       69.26       60.03     78.53 o 
 -12   4   3      223.09      319.87     37.26 o 
 -10   4   3       90.42      125.01     31.90 o 
  -8   4   3      194.37      168.68     34.79 o 
  -6   4   3      189.91       79.08     41.98 o 
  -4   4   3     1176.47     1072.07     56.21 o 
  -2   4   3     4949.56     4692.47    108.33 o 
   0   4   3      306.66      436.99    232.49 o 
   2   4   3      403.24      418.77     46.38 o 
   4   4   3     5012.51     4875.40    271.46 o 
   6   4   3     8973.81     8682.47    222.27 o 
   8   4   3     1734.31     1700.44    115.24 o 
  10   4   3      858.03      833.19     54.54 o 
  12   4   3     2654.32     2176.89     85.32 o 
  14   4   3      420.95      446.96     56.82 o 
  16   4   3      341.14      339.93     50.32 o 
  18   4   3      147.59      122.90     44.84 o 
  20   4   3       88.63      152.35     46.27 o 
  22   4   3      440.80      502.13     57.77 o 
  24   4   3      185.72      201.30     57.11 o 
  26   4   3        0.41       77.81     82.59 o 
  28   4   3       37.69       55.16     62.23 o 
  30   4   3      161.08      174.84    107.87 o 
  32   4   3      138.42      129.62     83.95 o 
  34   4   3       32.16      -18.17     71.35 o 
  36   4   3        0.00       40.62    106.51 o 
 -37   5   3        0.17       -4.25     72.83 o 
 -35   5   3       51.68       69.30    136.30 o 
 -33   5   3       10.12      -17.27     67.62 o 
 -31   5   3       22.49      -58.26     68.61 o 
 -29   5   3       34.86      126.40     54.44 o 
 -27   5   3       27.65      130.38     52.15 o 
 -25   5   3        1.50       -9.57     56.71 o 
 -23   5   3       37.38       80.26     51.14 o 
 -21   5   3      123.83      132.70     51.92 o 
 -19   5   3       31.06        4.13     44.46 o 
 -17   5   3      100.72       77.16     51.45 o 
 -15   5   3        1.86      -26.91     51.45 o 
 -13   5   3      946.44      988.97     65.77 o 
 -11   5   3      815.34      770.00     62.20 o 
  -9   5   3       25.58       22.53     39.25 o 
  -7   5   3      827.09      867.41     58.74 o 
  -5   5   3     3301.43     3585.26    102.03 o 
  -3   5   3     1935.99     1833.89     77.61 o 
  -1   5   3      582.79      617.11     52.54 o 
   1   5   3     2583.19     2432.19     85.32 o 
   3   5   3        5.59      -27.67     37.33 o 
   5   5   3     1244.66     1126.32    132.35 o 
   7   5   3      643.99      796.53     59.04 o 
   9   5   3       72.75       81.32     40.84 o 
  11   5   3     1855.60     1799.17     86.54 o 
  13   5   3      311.83      421.84     65.00 o 
  15   5   3      585.91      402.78     60.95 o 
  17   5   3      232.81      237.60    134.51 o 
  19   5   3        1.88        9.52     45.94 o 
  21   5   3      477.27      456.99     67.59 o 
  23   5   3       85.82      185.95     78.53 o 
  25   5   3       97.98       59.33    114.19 o 
  27   5   3       29.63      -76.32     88.91 o 
  29   5   3       19.25      -45.12    111.93 o 
  31   5   3       27.91      -97.36    128.63 o 
  33   5   3       28.50     -107.87    107.87 o 
 -34   6   3        2.53      -24.21     77.03 o 
 -32   6   3        6.14      -41.97     88.91 o 
 -30   6   3       29.41        0.00     70.85 o 
 -28   6   3       41.94      135.73    104.26 o 
 -26   6   3       20.67      122.10     58.71 o 
 -24   6   3        0.19       12.48     54.23 o 
 -22   6   3       53.27      -57.22     62.07 o 
 -20   6   3        6.11       23.17     52.58 o 
 -18   6   3       57.18       72.41     51.53 o 
 -16   6   3       12.79       46.90     45.95 o 
 -14   6   3       12.53      109.37     42.41 o 
 -12   6   3     1086.62      982.43     81.43 o 
 -10   6   3      744.79      860.50     65.39 o 
  -8   6   3      136.80      138.57     46.27 o 
  -6   6   3      176.46      178.07     51.38 o 
  -4   6   3       75.58       51.83     44.98 o 
  -2   6   3     1304.60     1135.82    108.40 o 
   0   6   3      320.67      391.56    142.19 o 
   2   6   3      269.35      221.98     68.16 o 
   4   6   3      137.77      166.67     52.64 o 
   6   6   3       36.90       57.55     44.19 o 
   8   6   3      874.35      820.04    101.15 o 
  10   6   3      135.23      168.35     55.83 o 
  12   6   3       47.98       55.34     56.36 o 
  14   6   3     1227.23     1229.01    113.35 o 
  16   6   3       36.47      -52.85     54.57 o 
  18   6   3       74.49       85.76    139.46 o 
  20   6   3      217.44      133.37     73.57 o 
  22   6   3        1.33       45.87     59.10 o 
  24   6   3       45.01       14.05     66.52 o 
  26   6   3       20.17      -13.52    120.96 o 
  28   6   3       28.51       93.11     62.39 o 
  30   6   3        1.23      -76.81     76.81 o 
 -31   7   3        0.26      -75.39     75.39 o 
 -29   7   3       39.04       81.50     68.35 o 
 -27   7   3       33.21      -75.88     75.88 o 
 -25   7   3        6.54       19.39     63.10 o 
 -23   7   3        3.49       11.29    114.64 o 
 -21   7   3      233.50      108.32     73.68 o 
 -19   7   3       59.29       27.30     58.98 o 
 -17   7   3      160.36      140.79     64.46 o 
 -15   7   3      146.27      132.87     65.02 o 
 -13   7   3      231.90      235.69     63.22 o 
 -11   7   3       55.75      100.04     56.27 o 
  -9   7   3       22.54       -1.76     51.14 o 
  -7   7   3       35.41       96.90     47.18 o 
  -5   7   3        1.94      102.88     65.44 o 
  -3   7   3      132.42      145.58     55.19 o 
  -1   7   3     1112.13     1138.90     82.39 o 
   1   7   3        1.37      -49.88     51.38 o 
   3   7   3       17.75       60.31     55.96 o 
   5   7   3      351.63      513.42     81.25 o 
   7   7   3       10.32      129.39     67.70 o 
   9   7   3       64.00       59.09     54.85 o 
  11   7   3        5.93        7.33     96.13 o 
  13   7   3      154.45      103.85     66.80 o 
  15   7   3       25.08       59.75    111.03 o 
  17   7   3       90.39       53.92     64.38 o 
  19   7   3       21.71        5.72     63.31 o 
  21   7   3       45.18        9.25     71.75 o 
  23   7   3       19.75      119.39     67.79 o 
  25   7   3       41.76      115.77     66.37 o 
  27   7   3        7.91     -117.80    117.80 o 
 -26   8   3        0.14       23.12     71.19 o 
 -24   8   3       19.17       49.95     75.55 o 
 -22   8   3       59.68      151.48     77.18 o 
 -20   8   3       13.94       95.09     67.28 o 
 -18   8   3       89.07       17.88     67.47 o 
 -16   8   3        9.97       46.95     65.31 o 
 -14   8   3       12.36       -1.06     59.57 o 
 -12   8   3       27.95      155.89    115.54 o 
 -10   8   3       10.68       34.22    109.67 o 
  -8   8   3       55.63      -18.46     56.16 o 
  -6   8   3       32.75      -59.82     84.40 o 
  -4   8   3      124.03      105.56     58.40 o 
  -2   8   3        3.12       43.49     57.43 o 
   0   8   3        0.62       96.92     72.66 o 
   2   8   3       15.10      -43.38     58.71 o 
   4   8   3      324.97      185.32     76.60 o 
   6   8   3      128.35       35.51     71.00 o 
   8   8   3      613.85      602.13     80.73 o 
  10   8   3       26.30      -36.51     66.04 o 
  12   8   3       86.89       53.30     70.51 o 
  14   8   3        1.31       21.43     66.04 o 
  16   8   3       11.26      -65.31     65.31 o 
  18   8   3       25.71       74.79     62.67 o 
  20   8   3        2.31      -65.70     65.70 o 
  22   8   3        0.18       55.55     69.34 o 
 -19   9   3       34.67      -66.20     78.09 o 
 -17   9   3       52.94       17.97     77.50 o 
 -15   9   3        4.91      132.85     62.82 o 
 -13   9   3       16.11       58.14     67.28 o 
 -11   9   3        1.60       53.54     68.43 o 
  -9   9   3        2.96      -17.51     62.23 o 
  -7   9   3        0.01      -64.00     64.00 o 
  -5   9   3       19.06      -50.81     72.44 o 
  -3   9   3        3.43      106.00     59.65 o 
  -1   9   3        4.97       87.67     92.97 o 
   1   9   3       38.32       74.40     92.97 o 
   3   9   3        6.25       -3.12    115.99 o 
   5   9   3        8.81       86.65     76.31 o 
   7   9   3       56.52       52.99     73.03 o 
   9   9   3       38.34       45.65     70.30 o 
  11   9   3       19.52      -20.70    105.16 o 
  13   9   3        5.51      -68.18    126.82 o 
  15   9   3        2.24       77.81     68.50 o 
  17   9   3        0.57       -6.45    194.52 o 
  -8  10   3       16.16       30.36     77.22 o 
  -6  10   3        3.86      113.41     73.39 o 
  -4  10   3        2.22      -73.57     73.57 o 
  -2  10   3        0.03       13.81     73.33 o 
   0  10   3        4.64      120.13     97.49 o 
   2  10   3       48.24      132.63     75.62 o 
   4  10   3        2.76       69.76    109.22 o 
   6  10   3       84.75       64.94    125.92 o 
 -42   0   4       45.50      150.98    132.24 o 
 -40   0   4       19.74      -75.31     75.31 o 
 -38   0   4      114.99       75.50    174.22 o 
 -36   0   4      252.47      350.19     83.05 o 
 -34   0   4     2095.83     2140.82    160.83 o 
 -32   0   4       10.94      120.45     57.41 o 
 -30   0   4      421.80      510.04     77.52 o 
 -28   0   4     3160.10     3026.28    114.45 o 
 -26   0   4        4.37      -12.13     70.41 o 
 -24   0   4       43.93       26.01     44.67 o 
 -22   0   4     2635.31     2880.36    107.61 o 
 -20   0   4    10844.53    11800.64    165.40 o 
 -18   0   4    20773.28    21671.52    199.67 o 
 -16   0   4     1074.67     1214.74     54.30 o 
 -14   0   4      456.25      358.27     36.04 o 
 -12   0   4     7197.85     6954.02    140.17 o 
 -10   0   4    73855.38    69847.13    290.96 o 
  -8   0   4      812.61      851.98     42.48 o 
  -6   0   4        4.89        8.60     24.37 o 
  -4   0   4   324811.88   289754.59   2452.27 o 
  -2   0   4    24045.36    19516.83    159.61 o 
   0   0   4    92788.15    77327.07   2958.39 o 
   2   0   4    23382.60    21870.77    142.36 o 
   4   0   4       22.66       25.27     19.79 o 
   6   0   4     8678.64     8332.63     99.39 o 
   8   0   4     2536.01     2423.68     66.99 o 
  10   0   4     8176.92     7483.28    171.56 o 
  12   0   4      186.43      158.31     32.87 o 
  14   0   4     2889.44     3267.53    125.77 o 
  16   0   4     1155.31     1236.77     77.70 o 
  18   0   4     3292.41     3262.55    100.92 o 
  20   0   4      734.01      819.51     62.70 o 
  22   0   4        3.26       43.95     43.54 o 
  24   0   4       19.99       58.14     45.94 o 
  26   0   4      810.78      732.74     73.40 o 
  28   0   4     1193.82     1132.07     88.77 o 
  30   0   4       21.82      107.31     56.42 o 
  32   0   4      121.98       41.28     60.47 o 
  34   0   4        0.18      -60.27     60.27 o 
  36   0   4        0.01      -18.46     70.63 o 
  38   0   4       71.13      -15.55     79.45 o 
 -41   1   4       14.66       26.88     70.77 o 
 -39   1   4       16.70       20.50     64.95 o 
 -37   1   4       28.81       36.57     63.49 o 
 -35   1   4       19.12       40.19     61.76 o 
 -33   1   4      971.04      988.83    230.73 o 
 -31   1   4       12.02       19.59     62.54 o 
 -29   1   4     3839.82     3891.70    128.09 o 
 -27   1   4      424.45      405.63     71.78 o 
 -25   1   4     4365.63     4181.21    269.26 o 
 -23   1   4      332.66      342.11     99.31 o 
 -21   1   4       24.42       35.71     35.42 o 
 -19   1   4      897.92      868.10     55.10 o 
 -17   1   4     1443.32     1625.95     90.83 o 
 -15   1   4     2849.24     2982.47     78.07 o 
 -13   1   4     1836.75     1885.57     60.14 o 
 -11   1   4      410.50      428.86     29.69 o 
  -9   1   4     3761.76     3626.58     81.64 o 
  -7   1   4      779.13      607.42     77.26 o 
  -5   1   4        3.60       -7.07     14.99 o 
  -3   1   4    51640.59    49516.11   2449.33 o 
  -1   1   4    10723.51    11216.51    102.59 o 
   1   1   4     1333.96     1616.46     80.50 o 
   3   1   4    31847.13    31815.77    471.38 o 
   5   1   4     1283.09     1053.19     99.00 o 
   7   1   4      102.74       62.00     23.93 o 
   9   1   4     3559.15     3319.98    151.30 o 
  11   1   4     8026.30     8451.71    123.22 o 
  13   1   4      753.20      749.67     48.54 o 
  15   1   4      560.74      618.38     49.61 o 
  17   1   4      424.19      480.65     65.91 o 
  19   1   4     2758.37     2374.75     91.11 o 
  21   1   4       20.38      -12.98     42.94 o 
  23   1   4      169.82      127.39     87.11 o 
  25   1   4      488.06      591.15     60.33 o 
  27   1   4      202.56        6.32     58.34 o 
  29   1   4      192.29      178.86    115.10 o 
  31   1   4        5.15       80.40     58.22 o 
  33   1   4        4.79      141.20    142.62 o 
  35   1   4       23.90       20.77     76.73 o 
  37   1   4       15.88      -79.78     79.78 o 
 -40   2   4       35.15      -39.78    103.81 o 
 -38   2   4       83.78       92.38    105.61 o 
 -36   2   4       21.65       54.43     65.44 o 
 -34   2   4      158.26      349.97     62.81 o 
 -32   2   4      833.43      710.74     81.09 o 
 -30   2   4      605.41      628.88     84.42 o 
 -28   2   4     2459.45     2491.08    108.46 o 
 -26   2   4      778.97      787.14    110.62 o 
 -24   2   4        0.05      -18.02     60.93 o 
 -22   2   4     1172.23     1288.44    121.50 o 
 -20   2   4      526.49      580.41     61.85 o 
 -18   2   4       18.68       27.22     36.06 o 
 -16   2   4    16685.10    18234.85    183.78 o 
 -14   2   4      296.58      316.91     36.67 o 
 -12   2   4     3456.28     3701.17     84.53 o 
 -10   2   4     6582.07     6731.01    277.71 o 
  -8   2   4    12515.71    13414.75    375.89 o 
  -6   2   4     5922.06     5569.86     90.32 o 
  -4   2   4     1068.32     1076.40     51.52 o 
  -2   2   4    36260.60    37705.55    814.05 o 
   0   2   4    10947.08    10167.32    110.66 o 
   2   2   4    29657.81    29782.97    612.81 o 
   4   2   4    16333.10    16984.80    149.85 o 
   6   2   4     2483.36     2435.11    146.16 o 
   8   2   4      235.20      226.39     39.27 o 
  10   2   4     5559.65     5359.09    137.43 o 
  12   2   4      578.50      613.23     47.54 o 
  14   2   4       61.89       92.58     37.34 o 
  16   2   4      383.40      465.60     87.13 o 
  18   2   4       75.30      100.17     35.96 o 
  20   2   4       39.61       40.35     42.51 o 
  22   2   4       30.48       31.34     44.67 o 
  24   2   4      655.26      604.78     67.03 o 
  26   2   4       26.95      -16.66     56.16 o 
  28   2   4      794.96      820.97     84.89 o 
  30   2   4       14.58      -21.47     88.46 o 
  32   2   4      266.70      197.79     74.84 o 
  34   2   4        4.41      -59.29     93.42 o 
  36   2   4       36.12       80.24     78.50 o 
 -39   3   4       61.54      118.70    169.70 o 
 -37   3   4      124.40      162.83     97.04 o 
 -35   3   4       17.23        3.27     64.76 o 
 -33   3   4       56.26      101.43     54.49 o 
 -31   3   4      161.03      107.42     69.24 o 
 -29   3   4       74.70      161.12     82.59 o 
 -27   3   4      756.60      778.73     76.07 o 
 -25   3   4      962.70      887.18     73.02 o 
 -23   3   4      742.98      679.93     68.62 o 
 -21   3   4      566.50      467.98     58.01 o 
 -19   3   4     1823.12     1695.06     79.21 o 
 -17   3   4     6653.17     6859.50    228.56 o 
 -15   3   4     1954.70     2087.31    109.84 o 
 -13   3   4      914.71      883.71    121.95 o 
 -11   3   4        0.41        1.83     25.84 o 
  -9   3   4      135.18      130.60     28.70 o 
  -7   3   4     1833.60     1799.61     63.75 o 
  -5   3   4     1478.68     1446.86     54.63 o 
  -3   3   4      965.00     1041.85     59.63 o 
  -1   3   4        4.89       38.78     64.54 o 
   1   3   4     1984.21     1872.28     63.30 o 
   3   3   4     2066.41     1966.34     67.12 o 
   5   3   4      824.97      821.92     47.15 o 
   7   3   4     3574.91     3286.53    123.59 o 
   9   3   4     7128.92     6575.20    226.97 o 
  11   3   4     2092.37     2256.12    133.81 o 
  13   3   4     2944.47     2850.34     92.29 o 
  15   3   4        3.43      -33.56     40.35 o 
  17   3   4      215.20      242.15     46.48 o 
  19   3   4     1530.41     1701.75     81.13 o 
  21   3   4       23.70       20.27    103.81 o 
  23   3   4      932.96      843.47     75.35 o 
  25   3   4      187.18      100.17     60.84 o 
  27   3   4       30.13       54.76     60.64 o 
  29   3   4      364.01      443.54     82.61 o 
  31   3   4      120.36       99.65    108.32 o 
  33   3   4        2.27      -28.99     65.14 o 
  35   3   4       76.41      157.40     75.29 o 
 -38   4   4       59.88       70.67     68.71 o 
 -36   4   4        3.42       61.79     65.78 o 
 -34   4   4      432.73      301.43     82.03 o 
 -32   4   4       24.38      -11.79     62.23 o 
 -30   4   4       39.99       26.54     56.03 o 
 -28   4   4        2.76       44.40     53.60 o 
 -26   4   4      718.38      757.90     73.73 o 
 -24   4   4      582.95      498.97     65.89 o 
 -22   4   4        8.26      -19.70     45.61 o 
 -20   4   4      793.73      773.58     66.72 o 
 -18   4   4       17.43        5.76     41.63 o 
 -16   4   4      699.61      806.86     55.23 o 
 -14   4   4      150.08      121.93     39.25 o 
 -12   4   4      354.62      336.67     51.06 o 
 -10   4   4       32.62        1.34     31.55 o 
  -8   4   4      168.40      144.10     36.60 o 
  -6   4   4      554.59      573.97     46.93 o 
  -4   4   4     3678.32     4084.05    267.09 o 
  -2   4   4    12385.49    13345.17    355.65 o 
   0   4   4     3125.55     3470.44    192.76 o 
   2   4   4     5640.93     5142.69    109.55 o 
   4   4   4    13551.22    14092.66    171.26 o 
   6   4   4     3236.69     3398.09     98.53 o 
   8   4   4     1537.00     1783.58    107.99 o 
  10   4   4       10.67        2.16     37.88 o 
  12   4   4      698.78      578.78     57.13 o 
  14   4   4      928.29      966.27     65.46 o 
  16   4   4      355.84      327.17     56.01 o 
  18   4   4      229.00      304.41     52.00 o 
  20   4   4      494.63      535.28     61.84 o 
  22   4   4       35.52      -41.35     58.04 o 
  24   4   4       59.82       65.19     94.33 o 
  26   4   4       92.45      116.82     57.28 o 
  28   4   4       78.96      185.80     63.32 o 
  30   4   4      168.95      233.11     67.01 o 
  32   4   4      133.38      153.31     86.66 o 
  34   4   4        7.30      -49.79     70.77 o 
 -37   5   4        0.93      -35.55     79.66 o 
 -35   5   4      639.39      612.23    144.91 o 
 -33   5   4      104.58      192.50     70.18 o 
 -31   5   4       73.54      188.38    120.06 o 
 -29   5   4      472.69      512.04     75.71 o 
 -27   5   4        2.67       64.10     55.07 o 
 -25   5   4       13.56        9.15     56.35 o 
 -23   5   4       72.72       88.18     68.15 o 
 -21   5   4      155.63      176.87     57.06 o 
 -19   5   4       31.57      -43.05     49.44 o 
 -17   5   4       46.79      114.90     93.43 o 
 -15   5   4      193.81      282.64    125.03 o 
 -13   5   4        0.67      -27.02     41.80 o 
 -11   5   4     3799.01     3871.26    140.25 o 
  -9   5   4      174.95      278.90     48.84 o 
  -7   5   4      730.04      712.94     57.94 o 
  -5   5   4     1030.16      973.65     68.55 o 
  -3   5   4       21.88       -9.48     37.00 o 
  -1   5   4      766.79      625.90     52.61 o 
   1   5   4     1233.53     1136.77     67.76 o 
   3   5   4     2323.63     2079.98     87.57 o 
   5   5   4      667.71      656.85     59.50 o 
   7   5   4     1340.80     1284.50     75.65 o 
   9   5   4      147.21      185.39     46.84 o 
  11   5   4     2830.34     2758.16    101.98 o 
  13   5   4      337.68      356.69     59.11 o 
  15   5   4      399.74      390.60     58.00 o 
  17   5   4      437.15      520.61     67.45 o 
  19   5   4       55.90      101.49     52.66 o 
  21   5   4      305.88      406.60     68.61 o 
  23   5   4      111.29      299.10     49.04 o 
  25   5   4       29.48       -8.27     67.34 o 
  27   5   4      360.21      370.87    103.82 o 
  29   5   4        1.36       83.30     88.91 o 
  31   5   4       31.38      143.06     66.15 o 
  33   5   4      222.44      311.65     89.04 o 
 -34   6   4        6.41        3.69     72.48 o 
 -32   6   4        7.41      -83.49     83.49 o 
 -30   6   4      124.01       79.44     74.68 o 
 -28   6   4      111.69      120.93    133.60 o 
 -26   6   4        0.84      -27.38     60.83 o 
 -24   6   4      143.55      174.47     58.95 o 
 -22   6   4       41.03      -44.14    185.05 o 
 -20   6   4        3.20      -17.56     71.31 o 
 -18   6   4        0.57       53.58     46.38 o 
 -16   6   4      177.60      202.66     58.56 o 
 -14   6   4      248.21      118.46     60.63 o 
 -12   6   4      750.15      657.65     67.09 o 
 -10   6   4      853.85      822.41     73.59 o 
  -8   6   4      160.13      246.31     45.84 o 
  -6   6   4      553.69      502.19     63.47 o 
  -4   6   4      278.66      258.52    116.01 o 
  -2   6   4      173.20      118.95     48.20 o 
   0   6   4       96.68      119.63     46.89 o 
   2   6   4       12.80       53.33     45.58 o 
   4   6   4      107.87       48.84     54.61 o 
   6   6   4       52.26       90.96     44.83 o 
   8   6   4      112.43      136.53     56.64 o 
  10   6   4     1007.09     1048.75    104.31 o 
  12   6   4      764.66      826.80     86.19 o 
  14   6   4      969.71      893.96     87.15 o 
  16   6   4       16.76      -58.99     59.10 o 
  18   6   4      746.67      693.07     75.61 o 
  20   6   4       56.70      -37.80     60.29 o 
  22   6   4       33.58      -88.13     99.29 o 
  24   6   4        0.35      -19.32     66.87 o 
  26   6   4       58.09      -12.62     67.62 o 
  28   6   4       14.94       19.70     79.88 o 
  30   6   4       48.03       92.20     65.93 o 
 -31   7   4        6.54       82.81     74.95 o 
 -29   7   4       19.08       13.38     66.14 o 
 -27   7   4       18.46       -4.58     66.06 o 
 -25   7   4      117.85      155.75     67.58 o 
 -23   7   4       69.78       98.69     69.25 o 
 -21   7   4       87.08      205.26     68.35 o 
 -19   7   4       77.39       32.55     66.23 o 
 -17   7   4      108.86      187.84     54.21 o 
 -15   7   4        1.04      -21.90    112.38 o 
 -13   7   4       21.55       30.56     52.87 o 
 -11   7   4       26.25      134.55     79.43 o 
  -9   7   4      161.26      178.45     56.27 o 
  -7   7   4      133.95      178.55    111.94 o 
  -5   7   4      168.83      134.58     81.70 o 
  -3   7   4      184.07      133.14     78.09 o 
  -1   7   4      100.57      116.53     59.04 o 
   1   7   4      629.87      405.20     68.64 o 
   3   7   4      815.17      773.27     77.83 o 
   5   7   4       41.56       68.48     55.43 o 
   7   7   4       46.75       24.36     59.11 o 
   9   7   4       52.39      144.60     58.46 o 
  11   7   4      112.85      183.29     88.01 o 
  13   7   4      105.87       -6.92     68.60 o 
  15   7   4       96.09      164.34     58.98 o 
  17   7   4      182.25      257.62     67.23 o 
  19   7   4        6.13       59.38     78.98 o 
  21   7   4       12.33       -4.45     67.96 o 
  23   7   4       20.11      113.68    114.19 o 
  25   7   4       53.30      171.96     74.04 o 
  27   7   4        0.90     -108.32    108.32 o 
 -26   8   4        0.43      -60.07     72.48 o 
 -24   8   4        0.20      -77.53     77.53 o 
 -22   8   4       84.83      212.11     72.05 o 
 -20   8   4       49.21      -30.79     73.67 o 
 -18   8   4       11.34      -40.37     70.35 o 
 -16   8   4       22.67       41.32     65.66 o 
 -14   8   4       44.89      -47.84     64.85 o 
 -12   8   4        0.82      -65.23     65.23 o 
 -10   8   4        0.02      -11.81     58.68 o 
  -8   8   4       31.03       20.15    101.55 o 
  -6   8   4      217.25      250.30     68.24 o 
  -4   8   4      280.57      299.45     70.72 o 
  -2   8   4       14.72       46.97     54.99 o 
   0   8   4      240.52      423.58    181.90 o 
   2   8   4       11.59      104.54     53.85 o 
   4   8   4       83.66      117.93    124.57 o 
   6   8   4       39.42      127.94     63.86 o 
   8   8   4      169.92      237.48     73.57 o 
  10   8   4       10.47      -65.87     65.87 o 
  12   8   4        5.14        9.49     67.87 o 
  14   8   4        1.71      -65.05     65.05 o 
  16   8   4        4.12      -35.65     75.32 o 
  18   8   4       52.29      133.14     70.85 o 
  20   8   4        3.96       95.61     85.30 o 
  22   8   4       22.67      -55.20     72.91 o 
 -19   9   4       33.95       91.43    191.36 o 
 -17   9   4      115.26      215.50     76.26 o 
 -15   9   4        2.78      -27.98     74.47 o 
 -13   9   4        0.87      -15.87    172.40 o 
 -11   9   4       17.08       11.73     75.82 o 
  -9   9   4        5.67       52.35     63.82 o 
  -7   9   4       19.41     -108.28    160.67 o 
  -5   9   4       45.31       52.59     66.69 o 
  -3   9   4       29.42      123.50     66.04 o 
  -1   9   4       49.94       55.97     71.49 o 
   1   9   4       51.54       53.23     67.08 o 
   3   9   4      174.16      102.62     81.52 o 
   5   9   4      285.14      111.13    145.79 o 
   7   9   4       60.64      -11.76     80.79 o 
   9   9   4        2.43        7.25     70.94 o 
  11   9   4        0.05       10.57     76.17 o 
  13   9   4        0.09       67.54    148.94 o 
  15   9   4        1.54       30.14     71.48 o 
  -8  10   4        0.35      -73.73     73.73 o 
  -6  10   4        9.31       74.86     74.98 o 
  -4  10   4        8.69      -89.36     89.36 o 
  -2  10   4        2.79      -79.42     79.42 o 
   0  10   4        0.72       45.10     69.50 o 
   2  10   4        0.01       75.82     99.74 o 
   4  10   4        1.02       29.79     96.58 o 
 -41   1   5        0.62      155.45     71.31 o 
 -39   1   5        0.88       43.40     66.80 o 
 -37   1   5       45.10       61.19    127.73 o 
 -35   1   5        6.33       60.40     54.88 o 
 -33   1   5       66.97       30.73     74.47 o 
 -31   1   5      185.38      174.58     65.10 o 
 -29   1   5      209.11      218.46     62.85 o 
 -27   1   5     4686.17     4789.95    130.85 o 
 -25   1   5      491.76      538.44     55.22 o 
 -23   1   5      437.50      531.72     48.17 o 
 -21   1   5     4395.86     4463.94    109.80 o 
 -19   1   5     5004.17     5505.56    123.23 o 
 -17   1   5     4402.98     4477.29    101.54 o 
 -15   1   5     9629.24    10516.07    278.62 o 
 -13   1   5     9122.97     9939.15    123.65 o 
 -11   1   5     5792.06     5947.69     99.87 o 
  -9   1   5      433.07      460.64     33.19 o 
  -7   1   5      674.44      714.33     66.85 o 
  -5   1   5      910.48      842.94     42.12 o 
  -3   1   5     3429.53     3035.44    155.98 o 
  -1   1   5      506.96      491.16     30.74 o 
   1   1   5    13298.20    12374.83    332.79 o 
   3   1   5       25.45        9.06     22.95 o 
   5   1   5     1143.85     1024.52     44.33 o 
   7   1   5     9206.80     9474.90    152.61 o 
   9   1   5     1061.20      914.23     48.56 o 
  11   1   5     4432.82     4376.24    244.18 o 
  13   1   5     4609.25     4439.37    105.03 o 
  15   1   5     5275.49     5259.20    118.51 o 
  17   1   5     5352.43     5691.72    132.27 o 
  19   1   5     4736.10     4806.04    126.09 o 
  21   1   5      372.00      492.01    134.07 o 
  23   1   5      194.78      300.51     54.51 o 
  25   1   5      298.93      234.58     63.68 o 
  27   1   5       26.87      -19.08     73.12 o 
  29   1   5      496.53      596.65     73.68 o 
  31   1   5       91.42      103.83     76.73 o 
  33   1   5       51.73       81.45     78.08 o 
  35   1   5       14.71      -65.93     76.73 o 
  37   1   5        0.53      -22.46    180.08 o 
 -42   2   5        7.36       95.00     68.62 o 
 -40   2   5       42.22       56.46     73.72 o 
 -38   2   5       45.31       38.52     67.33 o 
 -36   2   5        0.07       -8.45     63.79 o 
 -34   2   5      950.64      912.20     81.73 o 
 -32   2   5       27.12        3.38     54.88 o 
 -30   2   5     2405.40     2524.74    115.92 o 
 -28   2   5     3974.43     3663.11    128.79 o 
 -26   2   5        3.29       32.96     69.50 o 
 -24   2   5      799.37      866.89     66.83 o 
 -22   2   5     1763.12     1588.34     80.83 o 
 -20   2   5     4768.85     5111.98    119.55 o 
 -18   2   5       52.77       66.85     51.90 o 
 -16   2   5     1617.79     1429.53     63.53 o 
 -14   2   5    16026.71    17272.13    307.05 o 
 -12   2   5        9.08       11.43     25.96 o 
 -10   2   5      212.45      198.79     37.92 o 
  -8   2   5      280.87      327.50     38.83 o 
  -6   2   5      388.19      338.83     38.38 o 
  -4   2   5    18821.25    19032.56    968.06 o 
  -2   2   5      924.68      761.53     42.46 o 
   0   2   5     1611.54     1601.35     54.89 o 
   2   2   5       42.12       18.51     24.26 o 
   4   2   5      206.67      160.79     32.48 o 
   6   2   5       28.60        7.28     27.42 o 
   8   2   5     2382.05     2543.96     75.35 o 
  10   2   5     1894.89     1972.73     69.64 o 
  12   2   5      810.78      928.28     56.52 o 
  14   2   5      996.66      945.91     60.23 o 
  16   2   5      323.22      314.62     52.94 o 
  18   2   5     2661.75     3075.48    100.96 o 
  20   2   5      167.66      106.52     56.87 o 
  22   2   5       29.91       14.09     47.03 o 
  24   2   5      818.96      721.85     90.30 o 
  26   2   5      898.26      943.03     85.16 o 
  28   2   5      746.41      851.93     89.07 o 
  30   2   5        0.49       66.66     59.10 o 
  32   2   5        0.09       -2.10     81.69 o 
  34   2   5      168.05      140.17     77.63 o 
  36   2   5        2.85      114.61     75.24 o 
 -41   3   5       50.93      211.22    117.35 o 
 -39   3   5        8.15       19.82     68.90 o 
 -37   3   5       32.24      -13.70     69.56 o 
 -35   3   5      427.32      503.64     73.41 o 
 -33   3   5      366.25      183.96     69.88 o 
 -31   3   5       95.12      107.45     65.42 o 
 -29   3   5     1184.85     1180.89     85.85 o 
 -27   3   5      700.02      624.03     73.99 o 
 -25   3   5      902.47      877.52     74.38 o 
 -23   3   5     3609.34     3835.01    118.95 o 
 -21   3   5      436.53      446.57     54.89 o 
 -19   3   5     2013.69     2217.89    173.09 o 
 -17   3   5        9.84       22.33     32.95 o 
 -15   3   5     1996.41     1952.52     74.12 o 
 -13   3   5      803.49      723.96     52.36 o 
 -11   3   5     2006.66     1903.52     69.31 o 
  -9   3   5      225.39      211.30     31.92 o 
  -7   3   5       88.68       86.82     35.21 o 
  -5   3   5      200.39      258.53     33.47 o 
  -3   3   5     2844.94     2925.72     78.65 o 
  -1   3   5    19664.11    20934.76    752.89 o 
   1   3   5      515.10      599.59     76.76 o 
   3   3   5     9088.00     9822.46    140.59 o 
   5   3   5     1141.52      974.73     55.77 o 
   7   3   5     1819.51     1947.31     71.89 o 
   9   3   5     3980.15     3616.46     96.01 o 
  11   3   5     4236.42     3989.18    108.52 o 
  13   3   5     1029.28     1075.71     65.45 o 
  15   3   5        6.91       38.73     37.40 o 
  17   3   5      824.39      816.98     64.63 o 
  19   3   5        1.25       -8.37     44.72 o 
  21   3   5       64.07       82.85     54.15 o 
  23   3   5       64.02      -88.46     88.46 o 
  25   3   5      239.80      211.54     63.40 o 
  27   3   5      300.35      229.75     72.22 o 
  29   3   5      260.63      -15.28    161.59 o 
  31   3   5        1.43      137.12     78.53 o 
  33   3   5        6.90        9.38    115.99 o 
  35   3   5       71.67       39.80     75.00 o 
 -38   4   5       76.99      166.04     74.16 o 
 -36   4   5       70.84       -4.09    139.91 o 
 -34   4   5       35.98      129.92    126.82 o 
 -32   4   5      226.40      320.88     75.38 o 
 -30   4   5      143.29       37.74     65.07 o 
 -28   4   5      719.31      681.83     82.89 o 
 -26   4   5      219.49      199.75     59.48 o 
 -24   4   5      550.22      504.00     70.71 o 
 -22   4   5     2854.58     3036.14    113.15 o 
 -20   4   5     3524.17     3504.20    113.46 o 
 -18   4   5       97.27        7.39     48.50 o 
 -16   4   5     2400.27     2405.76     93.97 o 
 -14   4   5      364.73      410.58     50.42 o 
 -12   4   5      725.45      742.85     55.99 o 
 -10   4   5      569.84      510.04     60.05 o 
  -8   4   5     4424.80     4584.38    110.15 o 
  -6   4   5     8505.84     8513.65    221.70 o 
  -4   4   5      343.79      326.62     59.14 o 
  -2   4   5      250.49      278.50     42.54 o 
   0   4   5     6102.69     6283.68    123.45 o 
   2   4   5      668.69      625.54     56.74 o 
   4   4   5     2309.36     2532.13    127.04 o 
   6   4   5     3133.11     3423.21    124.85 o 
   8   4   5      246.75      231.02     53.27 o 
  10   4   5     1088.79     1149.55     66.74 o 
  12   4   5      616.09      574.72     59.37 o 
  14   4   5     1793.33     1719.25     85.94 o 
  16   4   5       55.89       97.55     40.84 o 
  18   4   5        0.10      -48.75     48.75 o 
  20   4   5      491.98      492.79     68.77 o 
  22   4   5        0.64      -27.78     55.19 o 
  24   4   5        2.40       17.43     55.43 o 
  26   4   5      237.48      195.32     76.26 o 
  28   4   5       89.58      141.08     65.37 o 
  30   4   5      215.09       71.06     78.83 o 
  32   4   5       85.02       23.53     70.80 o 
  34   4   5       12.18      120.95    110.12 o 
 -37   5   5        6.92      -78.99    109.22 o 
 -35   5   5        9.32       65.44     72.76 o 
 -33   5   5       28.57       46.93     68.86 o 
 -31   5   5       51.01       51.93     64.26 o 
 -29   5   5      578.11      537.53     79.68 o 
 -27   5   5       29.84      -14.68     65.73 o 
 -25   5   5       71.90       12.05     62.03 o 
 -23   5   5       21.94      -47.39     55.35 o 
 -21   5   5        2.68       50.59     49.74 o 
 -19   5   5      598.21      494.72     70.82 o 
 -17   5   5       49.20        2.59     47.55 o 
 -15   5   5      943.63     1008.96    139.99 o 
 -13   5   5       42.66        7.67     45.32 o 
 -11   5   5       86.87      109.75     51.45 o 
  -9   5   5      158.25      190.76     39.25 o 
  -7   5   5      152.13      166.72     85.76 o 
  -5   5   5      479.42      452.67     67.34 o 
  -3   5   5     2836.81     3074.34     99.11 o 
  -1   5   5      555.17      442.50     85.33 o 
   1   5   5      300.91      394.16     54.62 o 
   3   5   5       43.20       30.48     83.05 o 
   5   5   5        1.04        0.36     78.67 o 
   7   5   5       13.94       48.46     44.03 o 
   9   5   5        1.75       -2.71     48.51 o 
  11   5   5       14.86       73.66     48.80 o 
  13   5   5      115.21        9.19     56.80 o 
  15   5   5        6.90       44.14     76.27 o 
  17   5   5        9.30      -44.69     55.19 o 
  19   5   5       95.95      143.53     53.62 o 
  21   5   5        0.10      -55.14     55.14 o 
  23   5   5        0.03       53.71     56.17 o 
  25   5   5      332.00      421.76     78.24 o 
  27   5   5      127.51      114.27     77.50 o 
  29   5   5        5.45      -76.22     76.22 o 
  31   5   5       33.03       56.69    136.75 o 
 -34   6   5      182.76       99.76     83.03 o 
 -32   6   5       15.52       90.49     67.51 o 
 -30   6   5      153.49       96.38     76.76 o 
 -28   6   5       82.04       23.35     83.50 o 
 -26   6   5      180.19      269.91     63.87 o 
 -24   6   5       32.18      -37.38     79.43 o 
 -22   6   5       20.09       -3.12     82.59 o 
 -20   6   5      127.15      109.64     53.93 o 
 -18   6   5      154.56      247.11     78.54 o 
 -16   6   5       80.30      172.81     57.10 o 
 -14   6   5     1124.30     1484.94     87.16 o 
 -12   6   5      117.64       30.44     59.56 o 
 -10   6   5       81.89      117.14     96.59 o 
  -8   6   5      369.06      246.79     56.43 o 
  -6   6   5       73.00       28.45    112.84 o 
  -4   6   5       33.92       24.37     46.04 o 
  -2   6   5       15.25       86.44     43.81 o 
   0   6   5      744.05      697.78     68.62 o 
   2   6   5      479.80      509.75    106.99 o 
   4   6   5        1.91       26.67     46.91 o 
   6   6   5     1267.39     1243.46    106.59 o 
   8   6   5      209.31      170.75     63.64 o 
  10   6   5      766.64      752.68    102.94 o 
  12   6   5      720.50      678.50     80.68 o 
  14   6   5       80.84      -19.98     59.47 o 
  16   6   5       79.31      127.16    106.52 o 
  18   6   5       10.31      -38.73    115.54 o 
  20   6   5      393.91      426.54     69.88 o 
  22   6   5       25.43      -20.70     64.14 o 
  24   6   5        0.74      -65.10     65.10 o 
  26   6   5       87.96       34.18     92.07 o 
  28   6   5        0.08      117.89     70.55 o 
 -31   7   5        7.98      -58.99     76.17 o 
 -29   7   5       11.60      226.22     90.72 o 
 -27   7   5      135.65      130.32     82.07 o 
 -25   7   5       33.82      -70.60     99.74 o 
 -23   7   5        1.16      -66.87     66.87 o 
 -21   7   5       18.02      -22.98     71.31 o 
 -19   7   5        6.49      -65.59     65.59 o 
 -17   7   5       26.74      -24.49     59.47 o 
 -15   7   5       96.33      171.92     74.47 o 
 -13   7   5      138.34      228.38     60.00 o 
 -11   7   5       21.24       51.16     49.59 o 
  -9   7   5       37.09       -6.07     60.03 o 
  -7   7   5      165.56       58.68     58.09 o 
  -5   7   5        3.12       81.25     47.25 o 
  -3   7   5       22.53       22.73     64.54 o 
  -1   7   5       62.35       67.72     56.49 o 
   1   7   5      946.02      952.60     81.97 o 
   3   7   5       41.37       76.15     57.43 o 
   5   7   5       79.74       16.73     67.25 o 
   7   7   5      348.33      440.26     83.96 o 
   9   7   5       39.61       59.43    109.67 o 
  11   7   5      190.13      164.36     64.09 o 
  13   7   5       41.02        0.32     60.60 o 
  15   7   5       97.61       31.14     63.83 o 
  17   7   5       84.05       25.72     70.13 o 
  19   7   5        0.40       26.36     65.03 o 
  21   7   5       48.76       -6.34     70.15 o 
  23   7   5       16.53      -28.35     72.75 o 
  25   7   5        2.49      -14.19    181.88 o 
 -26   8   5        2.13      -64.09    153.45 o 
 -24   8   5       55.18       47.84     75.32 o 
 -22   8   5       14.13       93.08     70.47 o 
 -20   8   5      251.64      241.86     73.52 o 
 -18   8   5        0.01      100.25     90.26 o 
 -16   8   5       52.42      182.79     70.84 o 
 -14   8   5       48.31       80.67     59.25 o 
 -12   8   5        0.12      -59.57     59.57 o 
 -10   8   5       72.96       93.87     58.46 o 
  -8   8   5       80.20      129.83     96.14 o 
  -6   8   5        4.88       43.76     61.47 o 
  -4   8   5       93.13      201.29     71.31 o 
  -2   8   5        0.36      -69.03     86.20 o 
   0   8   5       75.63        4.19     63.10 o 
   2   8   5       57.88      118.25     59.36 o 
   4   8   5       15.33      127.47     56.80 o 
   6   8   5       55.58      146.11     66.57 o 
   8   8   5       22.75      -68.68    116.89 o 
  10   8   5       54.66      167.02     63.31 o 
  12   8   5        3.78       55.98    106.06 o 
  14   8   5        2.95      -38.64     66.15 o 
  16   8   5       25.55      161.50     91.17 o 
  18   8   5        0.76      -89.36     89.36 o 
  20   8   5       20.19       -4.06     75.80 o 
 -19   9   5       14.76      -80.39     80.39 o 
 -17   9   5       13.41       48.75     63.29 o 
 -15   9   5        4.79      -18.46     67.33 o 
 -13   9   5       26.37      161.10     65.42 o 
 -11   9   5        1.62      -31.65    108.32 o 
  -9   9   5       10.37        5.18    151.64 o 
  -7   9   5       19.91      125.78    140.81 o 
  -5   9   5       10.70       -9.24     69.96 o 
  -3   9   5       18.84      143.28     66.44 o 
  -1   9   5       29.52        3.51     68.43 o 
   1   9   5       25.25        0.93     70.84 o 
   3   9   5       30.79        0.61     75.19 o 
   5   9   5        0.40      146.91     69.78 o 
   7   9   5        1.01       49.15    114.18 o 
   9   9   5        2.73        9.20    102.45 o 
  11   9   5        0.09      117.01     64.87 o 
  13   9   5        0.23       -9.48     76.59 o 
  15   9   5        1.64      -70.41    103.80 o 
  -4  10   5        1.03      -60.48    115.54 o 
  -2  10   5       14.62      110.12    111.93 o 
   0  10   5        7.26      -40.62    105.61 o 
 -42   0   6      122.44      224.54     73.37 o 
 -40   0   6      268.11      311.65     79.79 o 
 -38   0   6      157.86       83.33    153.01 o 
 -36   0   6       30.29      -65.03     65.03 o 
 -34   0   6      483.44      496.75     74.96 o 
 -32   0   6     1433.65     1433.30     99.96 o 
 -30   0   6      208.78      212.54     69.06 o 
 -28   0   6     1245.41     1228.07     89.88 o 
 -26   0   6      362.76      376.94     66.84 o 
 -24   0   6      637.57      591.53     58.42 o 
 -22   0   6      176.27      176.40     40.22 o 
 -20   0   6      185.36      238.76     34.03 o 
 -18   0   6     3932.71     4660.00    170.22 o 
 -16   0   6     5662.75     6408.45    273.91 o 
 -14   0   6    28151.46    31858.97    233.38 o 
 -12   0   6     1989.21     1913.52    146.07 o 
 -10   0   6     1352.16     1054.30     70.51 o 
  -8   0   6     3337.69     3269.98     72.06 o 
  -4   0   6      122.81       73.14     21.38 o 
  -2   0   6     2027.33     1832.02     53.75 o 
   0   0   6     2051.52     2229.24     68.45 o 
   2   0   6       90.15       50.24     27.09 o 
   4   0   6    15067.80    14903.71    146.20 o 
   6   0   6     4696.05     4466.84    126.95 o 
   8   0   6      249.74      323.18     55.07 o 
  10   0   6     1328.89     1328.15     70.94 o 
  12   0   6     7642.98     7438.06    134.49 o 
  14   0   6     1477.33     1433.41    125.15 o 
  16   0   6       12.20      -25.76     41.47 o 
  18   0   6     1514.63     1483.57    103.00 o 
  20   0   6      697.25      696.42    118.29 o 
  22   0   6      377.87      431.32     62.05 o 
  24   0   6     2538.03     2657.86    114.38 o 
  26   0   6        1.82        8.71     62.03 o 
  28   0   6     1654.87     2140.71    134.60 o 
  30   0   6        6.39      -71.41     71.41 o 
  32   0   6      117.42       55.80     64.99 o 
  34   0   6      193.77       -9.83     84.25 o 
  36   0   6       39.75      121.44     84.85 o 
 -41   1   6        2.63      -17.95     95.23 o 
 -39   1   6       91.24      225.95     84.40 o 
 -37   1   6       32.18       48.34     70.86 o 
 -35   1   6      146.76       36.18     73.57 o 
 -33   1   6      307.32      215.57     68.51 o 
 -31   1   6     1611.97     1599.42     91.66 o 
 -29   1   6      700.28      638.63     76.28 o 
 -27   1   6      140.73      168.52     53.23 o 
 -25   1   6      328.69      339.55     48.17 o 
 -23   1   6     1408.22     1430.28     98.93 o 
 -21   1   6       31.39       72.34     32.48 o 
 -19   1   6      262.23      186.33     46.04 o 
 -17   1   6     1893.39     2206.26     74.45 o 
 -15   1   6      751.29      787.01     51.98 o 
 -13   1   6    29010.36    32208.12    230.65 o 
 -11   1   6      596.31      684.63     40.46 o 
  -9   1   6     6441.34     6234.07    166.32 o 
  -7   1   6     4143.33     4298.19    267.51 o 
  -5   1   6     8805.03     8058.73    701.17 o 
  -3   1   6       58.60       69.30     20.56 o 
  -1   1   6      277.48      277.86     55.53 o 
   1   1   6        2.69       -2.74     19.51 o 
   3   1   6     1896.50     1632.10     55.93 o 
   5   1   6      513.49      499.54     37.90 o 
   7   1   6     4746.52     4182.37     94.87 o 
   9   1   6        0.38      -23.23     26.21 o 
  11   1   6      307.86      402.28     65.91 o 
  13   1   6       23.23       97.26     33.40 o 
  15   1   6     1093.16      989.52     84.91 o 
  17   1   6      222.32      169.21     49.74 o 
  19   1   6      593.91      624.95     62.83 o 
  21   1   6        0.89       45.52     44.19 o 
  23   1   6      347.43      404.25     60.61 o 
  25   1   6       24.35       31.07     58.27 o 
  27   1   6       25.70      -39.23     64.43 o 
  29   1   6       11.33      102.41     62.87 o 
  31   1   6       59.28       50.96     68.61 o 
  33   1   6       13.30       -4.83     67.28 o 
  35   1   6       11.57      139.36     70.13 o 
 -42   2   6        3.56       66.54     71.91 o 
 -40   2   6       26.56      -38.95     67.33 o 
 -38   2   6        8.08       54.97     61.56 o 
 -36   2   6       43.04      -29.30     62.72 o 
 -34   2   6       41.94       74.27     55.06 o 
 -32   2   6       75.71       93.37     57.45 o 
 -30   2   6      158.11      225.45     65.41 o 
 -28   2   6      179.10      175.12     60.30 o 
 -26   2   6        0.18       -4.37     48.13 o 
 -24   2   6      275.51      340.83     51.06 o 
 -22   2   6       47.45       31.76     39.69 o 
 -20   2   6      207.08      278.51     44.56 o 
 -18   2   6        1.42       47.36     29.01 o 
 -16   2   6      613.67      575.81     47.88 o 
 -14   2   6     1005.39      975.25     51.99 o 
 -12   2   6      417.33      557.12     89.85 o 
 -10   2   6     1348.04     1199.53     62.36 o 
  -8   2   6       75.70       53.31     57.77 o 
  -6   2   6      207.09      199.00     51.91 o 
  -4   2   6    12646.54    12613.44    328.69 o 
  -2   2   6      855.78      753.90     45.67 o 
   0   2   6    20693.71    21518.53    268.07 o 
   2   2   6       40.82       16.64     24.07 o 
   4   2   6     3164.26     3353.89     84.13 o 
   6   2   6      838.60      808.17     48.74 o 
   8   2   6       58.03      162.02     53.26 o 
  10   2   6       91.36      138.76     34.04 o 
  12   2   6        3.08      -13.99     35.13 o 
  14   2   6      644.76      652.56     51.40 o 
  16   2   6      909.39      874.13     66.73 o 
  18   2   6      656.07      634.45     62.87 o 
  20   2   6      265.22      272.90    104.72 o 
  22   2   6      386.64      416.83     58.73 o 
  24   2   6      149.66      121.38     58.06 o 
  26   2   6      114.85      -69.35     69.35 o 
  28   2   6        6.10      103.50     85.75 o 
  30   2   6        3.98      -19.44     65.03 o 
  32   2   6       41.60      147.15    111.93 o 
  34   2   6       11.18      106.87     66.57 o 
 -39   3   6        3.36       39.32     75.82 o 
 -37   3   6        0.21      -43.66     65.67 o 
 -35   3   6       22.62       33.40     65.10 o 
 -33   3   6        0.34       12.74     60.19 o 
 -31   3   6       50.14      -62.17     62.17 o 
 -29   3   6       38.98       -6.99     77.63 o 
 -27   3   6      819.24      738.60     73.75 o 
 -25   3   6     3020.09     2808.39    113.48 o 
 -23   3   6      292.67      366.16     73.58 o 
 -21   3   6     1387.11     1374.13     77.24 o 
 -19   3   6      435.91      460.64     51.89 o 
 -17   3   6      150.28      179.83     36.37 o 
 -15   3   6     2475.60     2509.62    107.61 o 
 -13   3   6        3.70       32.76     31.89 o 
 -11   3   6     1114.63     1143.28     61.89 o 
  -9   3   6       11.48       17.60     35.10 o 
  -7   3   6      538.19      641.45     43.71 o 
  -5   3   6     2445.88     2323.39     75.98 o 
  -3   3   6     1600.59     1501.72     81.14 o 
  -1   3   6       37.82       91.50     31.21 o 
   1   3   6    13436.37    12737.54    324.09 o 
   3   3   6     9641.74    10322.36    363.92 o 
   5   3   6     3758.30     3616.13     96.95 o 
   7   3   6      176.62      123.16     37.98 o 
   9   3   6      841.75      630.01     59.01 o 
  11   3   6      626.31      616.60     56.44 o 
  13   3   6       48.52       53.54     89.36 o 
  15   3   6     1993.85     1893.09    111.16 o 
  17   3   6       62.17       30.61     63.64 o 
  19   3   6      306.25      322.25     85.77 o 
  21   3   6      233.95      239.07     58.35 o 
  23   3   6      176.56       18.33     63.79 o 
  25   3   6       11.36      -78.51     99.29 o 
  27   3   6       18.36       66.34     90.72 o 
  29   3   6        5.34      105.05    105.61 o 
  31   3   6        0.04       36.42     64.67 o 
  33   3   6        2.95      -73.47     76.81 o 
 -38   4   6        5.23       23.98     78.17 o 
 -36   4   6       78.74       84.01     94.78 o 
 -34   4   6       69.68       31.37    110.58 o 
 -32   4   6        0.68      -57.31     60.28 o 
 -30   4   6      230.08      142.53    116.00 o 
 -28   4   6     2279.84     2252.95    117.59 o 
 -26   4   6      130.93      182.38     64.38 o 
 -24   4   6     2406.07     2566.01    121.56 o 
 -22   4   6      145.04      179.64     56.17 o 
 -20   4   6       19.92       32.39     48.16 o 
 -18   4   6     1547.46     1353.36     79.49 o 
 -16   4   6       47.70       41.85     44.72 o 
 -14   4   6     1112.29     1089.09     65.71 o 
 -12   4   6     1155.43     1120.14     65.79 o 
 -10   4   6       90.98       97.65     37.60 o 
  -8   4   6     1712.95     1749.02     76.62 o 
  -6   4   6      118.81      130.05     38.28 o 
  -4   4   6       91.76       31.70     37.01 o 
  -2   4   6       18.71       -9.99     38.23 o 
   0   4   6      843.20      918.08     60.97 o 
   2   4   6      766.01      820.20     73.61 o 
   4   4   6       26.11        4.63     90.27 o 
   6   4   6     3958.16     3904.19    111.99 o 
   8   4   6      938.52      954.10     65.44 o 
  10   4   6       89.30       87.45     89.37 o 
  12   4   6        5.35      -50.50     50.50 o 
  14   4   6     4194.43     4182.30    126.35 o 
  16   4   6        8.40      -50.23     71.31 o 
  18   4   6      113.89      -34.74    125.93 o 
  20   4   6      286.82      287.22     60.20 o 
  22   4   6      221.84      253.07     63.40 o 
  24   4   6      126.87      122.31     66.32 o 
  26   4   6       86.81      156.88     66.01 o 
  28   4   6        8.65       12.68     61.26 o 
  30   4   6       86.86      153.76     92.52 o 
  32   4   6       75.41       81.93     75.88 o 
 -37   5   6       10.24       55.83     75.08 o 
 -35   5   6       71.28      -23.41     78.19 o 
 -33   5   6        3.13       -0.83     69.35 o 
 -31   5   6      161.36      233.75    125.48 o 
 -29   5   6       92.14       32.58     71.31 o 
 -27   5   6        2.46       -4.84     59.65 o 
 -25   5   6      232.37      260.36     98.40 o 
 -23   5   6        2.02       18.88     51.51 o 
 -21   5   6       12.35      -37.91     52.34 o 
 -19   5   6        1.70      -53.60     53.60 o 
 -17   5   6     1076.98     1217.55     79.16 o 
 -15   5   6      247.82      274.07     69.06 o 
 -13   5   6      223.40      286.04     47.67 o 
 -11   5   6       96.97      226.82     68.15 o 
  -9   5   6      180.93      173.10     54.16 o 
  -7   5   6       72.91      103.42     39.33 o 
  -5   5   6      175.67       88.25     43.79 o 
  -3   5   6       45.01       53.19     39.80 o 
  -1   5   6        0.24        6.16     41.25 o 
   1   5   6      152.03      136.60     42.75 o 
   3   5   6       48.67       69.86     47.55 o 
   5   5   6     4067.74     4156.65    148.85 o 
   7   5   6     1333.83     1128.51     78.89 o 
   9   5   6      206.17      111.79     54.88 o 
  11   5   6      217.61      239.48     60.20 o 
  13   5   6      845.23      752.47     77.52 o 
  15   5   6      433.86      452.17     67.88 o 
  17   5   6       34.20       68.29     58.07 o 
  19   5   6       28.96       64.18     51.05 o 
  21   5   6       16.44       37.30     55.88 o 
  23   5   6      218.31      259.02     88.92 o 
  25   5   6       33.42       83.40     65.36 o 
  27   5   6        8.09      -75.29     75.29 o 
  29   5   6       96.95       -9.93     81.12 o 
 -34   6   6        3.42      139.13     74.92 o 
 -32   6   6      189.72      182.01     78.77 o 
 -30   6   6      108.23       63.80     71.69 o 
 -28   6   6      112.21       75.97    181.44 o 
 -26   6   6       45.79      114.69     61.43 o 
 -24   6   6       10.67       93.95    114.64 o 
 -22   6   6      605.13      653.53     98.87 o 
 -20   6   6      427.56      571.71     80.80 o 
 -18   6   6      567.74      616.48     88.08 o 
 -16   6   6      400.27      533.28     67.00 o 
 -14   6   6      932.14      850.16     78.82 o 
 -12   6   6       16.11        5.19     49.42 o 
 -10   6   6        2.19      -18.22     44.36 o 
  -8   6   6       42.39      -29.72     44.91 o 
  -6   6   6       18.04       47.24     49.74 o 
  -4   6   6        7.76       23.66     42.41 o 
  -2   6   6       75.96      -37.85     49.22 o 
   0   6   6       45.24      -39.07     52.93 o 
   2   6   6       56.02       82.05     55.06 o 
   4   6   6      759.79      780.76     82.63 o 
   6   6   6     1609.62     1462.81     97.93 o 
   8   6   6      505.58      623.26     78.16 o 
  10   6   6      146.93      110.71    101.10 o 
  12   6   6      236.44      169.12     61.60 o 
  14   6   6       16.45       42.04     59.10 o 
  16   6   6       17.62        8.47     66.34 o 
  18   6   6       14.21       67.75     92.97 o 
  20   6   6       49.62       19.86     72.39 o 
  22   6   6        0.58      -85.85    124.11 o 
  24   6   6       39.44      137.05     72.39 o 
  26   6   6        0.33       33.68     75.82 o 
  28   6   6        1.95       89.98     76.81 o 
 -31   7   6       36.19      103.68     75.31 o 
 -29   7   6      159.45       91.87     79.76 o 
 -27   7   6       88.05       88.77     82.86 o 
 -25   7   6        2.59       -0.79     78.98 o 
 -23   7   6       21.32       30.18    121.41 o 
 -21   7   6        0.66       36.33    141.26 o 
 -19   7   6        4.73       77.18     61.56 o 
 -17   7   6      284.65      520.02    180.55 o 
 -15   7   6      162.05      215.35     75.83 o 
 -13   7   6       19.57      108.38     84.85 o 
 -11   7   6      239.17      151.86     93.89 o 
  -9   7   6       19.48      122.14     50.74 o 
  -7   7   6        0.43       20.15     53.57 o 
  -5   7   6      193.17      151.14     55.90 o 
  -3   7   6       37.74      -12.46     52.79 o 
  -1   7   6       46.47        9.75     57.43 o 
   1   7   6      233.07      257.46     95.24 o 
   3   7   6      829.37      990.21     85.56 o 
   5   7   6        9.57       -9.54     65.78 o 
   7   7   6     1161.83      852.12    103.45 o 
   9   7   6     1065.86     1156.97     94.64 o 
  11   7   6      158.75      167.90     65.07 o 
  13   7   6        0.00      -39.21     61.90 o 
  15   7   6        1.56       29.59     61.29 o 
  17   7   6       13.41      -12.79     68.59 o 
  19   7   6       15.30       58.58     63.03 o 
  21   7   6       16.63       69.71    115.54 o 
  23   7   6        1.76       24.71     67.92 o 
 -26   8   6        0.97       24.31     73.91 o 
 -24   8   6       10.78      -76.25     76.25 o 
 -22   8   6       46.81        5.42     77.88 o 
 -20   8   6       25.64        4.89     80.72 o 
 -18   8   6        3.89      121.76     65.44 o 
 -16   8   6        1.29      -17.48     67.70 o 
 -14   8   6        3.23       35.38     61.83 o 
 -12   8   6       37.92       70.11     92.97 o 
 -10   8   6        2.90      -83.04     83.04 o 
  -8   8   6       18.07      -69.89     69.89 o 
  -6   8   6       21.43       61.03     55.19 o 
  -4   8   6       10.18        9.26     62.17 o 
  -2   8   6       63.23      182.12     62.87 o 
   0   8   6      244.60      310.30    107.88 o 
   2   8   6        0.03      129.60     61.26 o 
   4   8   6      188.53      257.51    114.65 o 
   6   8   6        1.51      -32.63     68.99 o 
   8   8   6       31.79      -40.62     69.87 o 
  10   8   6       47.81       26.10    140.36 o 
  12   8   6       55.52      -20.66    126.82 o 
  14   8   6       14.57       78.99     77.18 o 
  16   8   6        0.11       87.09     93.87 o 
  18   8   6       14.19       -2.36     77.74 o 
  20   8   6       24.86      150.74     97.49 o 
 -19   9   6        7.07       60.18     73.62 o 
 -17   9   6        7.90      114.70     63.61 o 
 -15   9   6        0.78      -66.96     73.39 o 
 -13   9   6       21.99      -46.94     67.79 o 
 -11   9   6        0.12      -72.42     72.42 o 
  -9   9   6        0.52      -74.34     74.34 o 
  -7   9   6        0.03       50.68     76.27 o 
  -5   9   6        1.36      -43.43     71.58 o 
  -3   9   6        0.40       14.16     69.90 o 
  -1   9   6       24.90      -77.63     77.63 o 
   1   9   6       50.51      -40.90     76.89 o 
   3   9   6        3.22      -46.39     77.63 o 
   5   9   6        0.26       21.37    115.54 o 
   7   9   6        0.15      -44.17    103.35 o 
   9   9   6        0.84        5.13     70.53 o 
  11   9   6        0.18      -71.20    191.81 o 
  13   9   6        0.06      -60.48    107.41 o 
 -41   1   7      290.65      311.51    124.58 o 
 -39   1   7        4.99       45.13     58.68 o 
 -37   1   7      531.72      491.48     79.16 o 
 -35   1   7      139.24       68.79     74.02 o 
 -33   1   7      285.30      214.69     66.35 o 
 -31   1   7      560.25      693.43     72.41 o 
 -29   1   7        9.22      -43.91     54.85 o 
 -27   1   7     1619.98     1734.03     88.48 o 
 -25   1   7       27.29       22.13     37.24 o 
 -23   1   7     1508.80     1557.11    103.90 o 
 -21   1   7       20.10      -18.05     34.11 o 
 -19   1   7        2.16      -14.11     53.26 o 
 -17   1   7      378.62      347.60     41.08 o 
 -15   1   7      256.99      346.77     38.24 o 
 -13   1   7     3547.72     3962.35    155.73 o 
 -11   1   7     2230.05     2187.00     69.39 o 
  -9   1   7     5894.35     5789.46    104.62 o 
  -7   1   7     4925.74     4618.63    200.46 o 
  -5   1   7     1718.96     1457.42     53.36 o 
  -3   1   7     2830.57     2660.79    240.79 o 
  -1   1   7      228.88      238.42     29.82 o 
   1   1   7      458.73      440.97     35.74 o 
   3   1   7     3570.12     3367.05     83.24 o 
   5   1   7     4419.43     3935.87    187.57 o 
   7   1   7       41.95       42.95     27.08 o 
   9   1   7       86.76      139.51     32.65 o 
  11   1   7     1980.33     1934.51     78.84 o 
  13   1   7      405.25      411.90     48.85 o 
  15   1   7      333.97      381.88     49.78 o 
  17   1   7       14.14      -13.79     82.14 o 
  19   1   7      947.76     1012.66     74.68 o 
  21   1   7      181.43      108.55     52.30 o 
  23   1   7        4.09        6.87     69.50 o 
  25   1   7     1101.68     1035.69    117.41 o 
  27   1   7        8.70      109.20     55.99 o 
  29   1   7       13.74        6.93     61.87 o 
  31   1   7       83.24      -22.08     72.12 o 
  33   1   7        4.88       74.04     68.21 o 
 -40   2   7       76.84       19.04    108.77 o 
 -38   2   7      409.88      297.87     79.77 o 
 -36   2   7      143.06       80.79     68.13 o 
 -34   2   7      371.43      315.48     71.49 o 
 -32   2   7        4.45       76.11    115.54 o 
 -30   2   7       68.35      -53.57     61.27 o 
 -28   2   7      925.86      950.70     77.90 o 
 -26   2   7      120.88      162.06     50.38 o 
 -24   2   7      885.26      805.95     84.44 o 
 -22   2   7      305.91      278.05     47.94 o 
 -20   2   7      138.76      159.17     39.86 o 
 -18   2   7      502.44      458.76     68.17 o 
 -16   2   7      292.50      297.40     44.09 o 
 -14   2   7       31.68       56.55     30.62 o 
 -12   2   7     4806.15     4731.88    146.35 o 
 -10   2   7     5738.31     6124.44    112.23 o 
  -8   2   7        3.62      -25.56     25.56 o 
  -4   2   7      867.24      729.40     47.86 o 
  -2   2   7      364.96      403.40     38.24 o 
   0   2   7      426.16      402.04     55.53 o 
   2   2   7     2399.25     2592.01     76.62 o 
   4   2   7       77.62      131.99     30.62 o 
   6   2   7     8324.54     8245.87    138.75 o 
   8   2   7      262.30      233.57     43.70 o 
  10   2   7      243.53      273.93    101.56 o 
  12   2   7     1670.42     1729.90     80.14 o 
  14   2   7       23.16       17.11     44.03 o 
  16   2   7     1932.91     1915.28     91.99 o 
  18   2   7       29.74       92.07     48.80 o 
  20   2   7      460.31      428.79     62.59 o 
  22   2   7       28.12       22.01     59.58 o 
  24   2   7       43.86       54.31     57.00 o 
  26   2   7        9.79       19.07     52.65 o 
  28   2   7       10.77      -66.54    114.18 o 
  30   2   7        8.08      -70.43     70.43 o 
  32   2   7       31.06      111.96     71.27 o 
  34   2   7       45.24      138.31     90.27 o 
 -39   3   7      236.29      135.36     76.76 o 
 -37   3   7       42.90      -10.52     64.39 o 
 -35   3   7      351.01      220.50     77.75 o 
 -33   3   7        2.24      -66.87     66.87 o 
 -31   3   7      175.89       60.32     83.95 o 
 -29   3   7     4238.76     4152.08    142.07 o 
 -27   3   7     1054.47     1054.58    250.62 o 
 -25   3   7       12.73      -45.75     53.22 o 
 -23   3   7     1720.97     1851.79     89.12 o 
 -21   3   7       29.01      107.13     42.41 o 
 -19   3   7      421.88      337.18     52.98 o 
 -17   3   7      463.12      500.01     49.75 o 
 -15   3   7      824.16      821.73     53.89 o 
 -13   3   7      739.79      664.78     52.32 o 
 -11   3   7      515.81      411.20     90.30 o 
  -9   3   7     2044.28     1992.45     73.10 o 
  -7   3   7      474.06      457.91     45.15 o 
  -5   3   7     2225.94     2063.88    106.25 o 
  -3   3   7     4421.17     4361.75    312.07 o 
  -1   3   7     3318.18     3164.74    224.90 o 
   1   3   7      490.41      447.11     47.88 o 
   3   3   7      143.20      112.55     56.87 o 
   5   3   7      715.01      631.28     56.30 o 
   7   3   7     4614.75     4511.16    114.91 o 
   9   3   7     3055.07     2853.95     93.37 o 
  11   3   7        0.93       -2.33     38.87 o 
  13   3   7     1000.69     1079.70    206.83 o 
  15   3   7       19.32        5.98     49.77 o 
  17   3   7      383.44      397.18    151.68 o 
  19   3   7      369.01      418.75     60.54 o 
  21   3   7      114.31      111.15     67.25 o 
  23   3   7      207.64      180.92     60.32 o 
  25   3   7       37.81       72.48     65.44 o 
  27   3   7      110.15      105.59     65.90 o 
  29   3   7      115.71      200.89     71.00 o 
  31   3   7       56.31       10.18     84.40 o 
  33   3   7        0.04       82.26     70.41 o 
 -38   4   7       16.34        7.70     68.24 o 
 -36   4   7       30.00       28.18     69.51 o 
 -34   4   7        1.64       10.36     60.38 o 
 -32   4   7      101.46      195.89     80.79 o 
 -30   4   7       26.89      -10.72     57.74 o 
 -28   4   7      335.65      289.46     67.00 o 
 -26   4   7      115.78       59.75     60.96 o 
 -24   4   7      315.18      321.24     68.23 o 
 -22   4   7      628.04      562.05    118.74 o 
 -20   4   7     2763.64     2802.67    128.83 o 
 -18   4   7       54.16       15.27     48.11 o 
 -16   4   7      267.98      284.99    118.27 o 
 -14   4   7      304.07      205.69     57.78 o 
 -12   4   7      654.05      756.21     57.76 o 
 -10   4   7        0.25        9.52     35.04 o 
  -8   4   7     2882.44     2053.28   1405.51 o 
  -6   4   7     2030.86     2228.26     83.41 o 
  -4   4   7        9.94       -0.79     34.68 o 
  -2   4   7      235.91      175.83     43.28 o 
   0   4   7       44.01       11.16     38.92 o 
   2   4   7     1540.39     1500.54     75.90 o 
   4   4   7      910.00     1075.55     88.06 o 
   6   4   7       50.53       30.08     43.69 o 
   8   4   7     1907.90     2018.69    109.80 o 
  10   4   7     2123.36     1924.67    134.66 o 
  12   4   7     2001.49     1792.59     98.09 o 
  14   4   7      494.19      566.58     67.99 o 
  16   4   7      785.71      507.97     95.27 o 
  18   4   7       84.35      -17.32     58.07 o 
  20   4   7      142.95      138.90     70.41 o 
  22   4   7      138.84      178.65    149.85 o 
  24   4   7       92.02      158.86     61.94 o 
  26   4   7        0.38       35.85     61.04 o 
  28   4   7        2.57       -3.38     72.21 o 
  30   4   7       18.51      138.52     81.69 o 
 -37   5   7       24.10      -43.43     75.44 o 
 -35   5   7       72.11      110.54     99.74 o 
 -33   5   7        1.70      -44.47     66.00 o 
 -31   5   7       14.45       90.25     60.27 o 
 -29   5   7      541.42      621.07    144.46 o 
 -27   5   7       51.95       44.79     63.49 o 
 -25   5   7       32.01       43.14     60.31 o 
 -23   5   7      319.69      181.71     69.44 o 
 -21   5   7      892.11      878.53     92.56 o 
 -19   5   7      685.30      605.55     81.27 o 
 -17   5   7      216.91      121.74     56.49 o 
 -15   5   7        7.02       66.06     70.86 o 
 -13   5   7       22.57       -5.42     45.20 o 
 -11   5   7      161.16      172.85     88.02 o 
  -9   5   7      591.92      593.05     73.59 o 
  -7   5   7       27.42       27.43     43.78 o 
  -5   5   7      338.10      337.13     48.17 o 
  -3   5   7      115.05      199.69     44.97 o 
  -1   5   7      110.64      159.26     41.07 o 
   1   5   7      350.78      221.34     51.61 o 
   3   5   7       37.04       39.58     44.19 o 
   5   5   7       18.63       56.36     47.82 o 
   7   5   7     2291.26     2314.22    173.53 o 
   9   5   7      778.07      762.87     76.89 o 
  11   5   7     1277.22     1304.08     91.01 o 
  13   5   7     1932.98     1705.61    106.90 o 
  15   5   7      672.39      699.29     76.30 o 
  17   5   7      231.42      216.84     66.80 o 
  19   5   7        0.64      -67.70     67.70 o 
  21   5   7        9.68       82.73     55.24 o 
  23   5   7       11.68       48.92     71.31 o 
  25   5   7        0.35      -30.27     68.05 o 
  27   5   7        3.43        9.03     72.09 o 
  29   5   7        0.52      -62.60     79.43 o 
 -34   6   7       91.01      121.94    209.87 o 
 -32   6   7        5.76       95.02     76.25 o 
 -30   6   7      189.81       85.76     77.24 o 
 -28   6   7       16.67      154.39    115.99 o 
 -26   6   7        0.93       91.50     62.23 o 
 -24   6   7       16.14       50.60     69.96 o 
 -22   6   7      647.65      602.49     78.41 o 
 -20   6   7      404.25      412.53     92.09 o 
 -18   6   7      111.22      210.16     70.18 o 
 -16   6   7      238.51      308.06     85.31 o 
 -14   6   7      186.45      245.28     57.89 o 
 -12   6   7        0.51       63.65     74.47 o 
 -10   6   7       21.07        9.78     43.30 o 
  -8   6   7      109.66      107.84     51.38 o 
  -6   6   7      107.78       79.13     61.83 o 
  -4   6   7        5.28       93.08     43.69 o 
  -2   6   7      383.38      328.95     58.72 o 
   0   6   7      220.03      353.91     88.47 o 
   2   6   7      529.66      454.29     67.30 o 
   4   6   7     1419.18     1291.12     89.70 o 
   6   6   7      156.47       48.51     68.29 o 
   8   6   7      157.59      194.22     76.26 o 
  10   6   7     1023.84     1188.85     88.10 o 
  12   6   7        2.70       54.22     88.01 o 
  14   6   7       37.24       91.74     77.63 o 
  16   6   7      108.52       55.76     66.69 o 
  18   6   7       62.88      -31.75     88.91 o 
  20   6   7       14.42       36.94     97.94 o 
  22   6   7        0.07       21.88     67.97 o 
  24   6   7       30.41       80.55     98.84 o 
  26   6   7        1.77      124.04     64.09 o 
 -29   7   7       62.89      227.27     76.59 o 
 -27   7   7        8.48      133.91     68.92 o 
 -25   7   7        0.17      -38.49     74.55 o 
 -23   7   7        0.00      -53.05    106.96 o 
 -21   7   7      289.17      500.31     87.11 o 
 -19   7   7      111.22       86.73     94.78 o 
 -17   7   7      112.34      103.85     68.35 o 
 -15   7   7        4.55       47.56     54.15 o 
 -13   7   7        0.46      -11.03     58.71 o 
 -11   7   7        0.42      -22.88     67.70 o 
  -9   7   7      120.18      141.06     59.13 o 
  -7   7   7       18.85       76.66     51.92 o 
  -5   7   7       13.71      127.50     51.78 o 
  -3   7   7       11.58      -19.28     53.06 o 
  -1   7   7       75.44       97.40     53.91 o 
   1   7   7       69.49       57.19     59.37 o 
   3   7   7       35.29       10.98     60.01 o 
   5   7   7      543.10      490.22     80.43 o 
   7   7   7        2.38       16.85     73.10 o 
   9   7   7        0.83       10.53     67.57 o 
  11   7   7        0.00       75.67     78.98 o 
  13   7   7        3.09      -62.81     63.95 o 
  15   7   7       27.32      -63.18     63.49 o 
  17   7   7       80.68      193.41     69.43 o 
  19   7   7        6.82       60.04     69.56 o 
  21   7   7        1.46      -30.33     76.75 o 
  23   7   7        1.51      -90.26    105.61 o 
 -24   8   7        4.70      134.59     75.88 o 
 -22   8   7       37.23       30.69    145.78 o 
 -20   8   7       17.48       35.58    186.85 o 
 -18   8   7        5.39      -54.36    106.06 o 
 -16   8   7      113.09      311.57     61.59 o 
 -14   8   7        0.30      -43.78     64.87 o 
 -12   8   7       59.61       34.88     66.35 o 
 -10   8   7        3.95      -32.12     97.49 o 
  -8   8   7       17.56       28.72     80.79 o 
  -6   8   7        3.94       -3.85     59.24 o 
  -4   8   7        8.85      -51.42     99.74 o 
  -2   8   7       74.67      147.53     63.51 o 
   0   8   7        7.87      -43.16     80.34 o 
   2   8   7        3.54      -67.23     67.23 o 
   4   8   7       18.30       15.23     58.83 o 
   6   8   7       34.37      -54.18     68.51 o 
   8   8   7        2.90       62.46    115.54 o 
  10   8   7        1.93      -55.18     69.26 o 
  12   8   7       43.87       54.28     69.23 o 
  14   8   7       42.51       24.49     71.06 o 
  16   8   7        0.02       49.40     77.48 o 
  18   8   7        0.03     -100.19    112.83 o 
 -17   9   7       42.41      -52.54    188.20 o 
 -15   9   7        0.28      -60.77     69.90 o 
 -13   9   7        0.22       54.34     64.12 o 
 -11   9   7        6.26       42.49     69.43 o 
  -9   9   7       18.03       88.08     60.31 o 
  -7   9   7        0.71      -61.54     70.54 o 
  -5   9   7       25.73       73.11     69.89 o 
  -3   9   7       45.80      -44.86     76.73 o 
  -1   9   7        7.37      -23.81    142.62 o 
   1   9   7        0.25      -23.49     69.25 o 
   3   9   7       13.05        0.17     68.90 o 
   5   9   7        1.05       19.32     66.34 o 
   7   9   7       23.96      125.93     65.02 o 
   9   9   7       14.50       88.40     75.28 o 
  11   9   7        1.71       60.48    120.95 o 
 -42   0   8        0.44       11.12     89.36 o 
 -40   0   8       58.15       -3.45     77.31 o 
 -38   0   8      790.28      526.28     93.69 o 
 -36   0   8      244.73      109.85     70.52 o 
 -34   0   8       69.76       47.91     57.91 o 
 -32   0   8     1138.37     1202.87     92.08 o 
 -30   0   8      744.30      781.64     77.42 o 
 -28   0   8     4664.28     4341.93    134.99 o 
 -26   0   8        5.31       11.55     48.29 o 
 -24   0   8     4022.49     3963.00    208.56 o 
 -22   0   8      336.65      385.28    117.82 o 
 -20   0   8     1696.40     1970.46    129.68 o 
 -18   0   8     4599.55     4478.09    126.21 o 
 -16   0   8      152.92      230.07     42.00 o 
 -14   0   8    35653.05    36128.59    603.22 o 
 -12   0   8     3044.53     2728.05    172.39 o 
 -10   0   8     1258.33     1197.77     55.27 o 
  -8   0   8     3593.54     3374.49     87.06 o 
  -6   0   8       39.26       19.97     26.63 o 
  -4   0   8     1351.46     1070.93     70.49 o 
  -2   0   8    10662.85     9442.55    154.03 o 
   0   0   8    14621.15    13019.02    635.96 o 
   2   0   8      785.81      715.38     45.50 o 
   4   0   8      949.15     1037.62     58.42 o 
   6   0   8      286.22      248.52     49.11 o 
   8   0   8       85.34       44.52     47.12 o 
  10   0   8     1145.76     1265.66    117.44 o 
  12   0   8     2383.36     2572.29     88.83 o 
  14   0   8       30.25       57.77     45.96 o 
  16   0   8       50.94       -1.67     64.99 o 
  18   0   8      500.77      568.97     63.88 o 
  20   0   8      113.68      221.72     50.10 o 
  22   0   8        1.36      -10.03     94.78 o 
  24   0   8      609.07      676.05    108.80 o 
  26   0   8      303.55      274.23     69.36 o 
  28   0   8       15.00       11.01     70.86 o 
  30   0   8        0.26      -53.25     84.40 o 
  32   0   8        5.36       85.06    114.18 o 
 -41   1   8        0.01       -5.10     72.69 o 
 -39   1   8      126.11      158.34     70.77 o 
 -37   1   8      316.39      235.20     77.20 o 
 -35   1   8      107.18      117.93     67.25 o 
 -33   1   8       75.05      199.77     58.19 o 
 -31   1   8      458.54      527.38     73.27 o 
 -29   1   8      342.91      382.47     60.48 o 
 -27   1   8     1033.83      971.84     75.87 o 
 -25   1   8      278.11      260.91     52.88 o 
 -23   1   8      832.57      747.65     64.12 o 
 -21   1   8      504.59      441.91     48.41 o 
 -19   1   8      119.19       56.14     36.03 o 
 -17   1   8     2268.93     2692.88     86.92 o 
 -15   1   8      396.27      304.94     52.82 o 
 -13   1   8      237.59      181.96     35.86 o 
 -11   1   8      385.79      369.96     58.69 o 
  -9   1   8      589.11      589.31     63.22 o 
  -7   1   8     2859.68     2807.00     75.81 o 
  -5   1   8       27.98       29.40     26.00 o 
  -3   1   8     8146.37     6586.11    118.61 o 
  -1   1   8     6179.53     5299.56    108.13 o 
   1   1   8       27.46       18.94     29.67 o 
   3   1   8     1366.94     1356.57     61.90 o 
   5   1   8      110.99       68.01     33.17 o 
   7   1   8       19.09       32.62     29.43 o 
   9   1   8      328.44      393.15     44.69 o 
  11   1   8     2038.80     1938.94    140.55 o 
  13   1   8      516.74      508.88     54.86 o 
  15   1   8      263.22      246.05     52.16 o 
  17   1   8       45.35      -39.60     48.19 o 
  19   1   8      340.32      363.11     61.57 o 
  21   1   8       12.42       28.14     50.63 o 
  23   1   8       14.62       67.64     58.91 o 
  25   1   8      144.77       53.84     67.01 o 
  27   1   8      203.54      202.43     68.93 o 
  29   1   8       83.69       45.04    134.50 o 
  31   1   8       73.47      147.81     77.16 o 
  33   1   8        1.52       44.81     73.39 o 
 -40   2   8        2.60      -66.04     75.58 o 
 -38   2   8       33.29       41.92    246.42 o 
 -36   2   8      121.44      167.11     61.57 o 
 -34   2   8        1.93       24.26     78.53 o 
 -32   2   8     1396.52     1222.67     97.66 o 
 -30   2   8     1127.00     1209.99     94.16 o 
 -28   2   8       81.39      131.24     58.71 o 
 -26   2   8      257.23      312.33     58.39 o 
 -24   2   8      341.42      291.81     54.58 o 
 -22   2   8      406.44      361.08     53.31 o 
 -20   2   8     2863.52     2975.76     98.15 o 
 -18   2   8      682.56      728.54     62.76 o 
 -16   2   8     3710.47     4104.85    181.45 o 
 -14   2   8     3405.01     3429.02     96.59 o 
 -12   2   8     3514.18     3660.00     96.32 o 
 -10   2   8        7.70        3.07     42.88 o 
  -8   2   8      340.43      486.64     40.62 o 
  -6   2   8     3714.59     3429.73    107.29 o 
  -4   2   8     2256.59     2205.08     97.67 o 
  -2   2   8     5766.75     5735.98    114.60 o 
   0   2   8     2005.04     1981.16     74.08 o 
   2   2   8      247.72       57.17     75.84 o 
   4   2   8        2.62      -45.58     45.58 o 
   6   2   8       67.40       79.76     37.94 o 
   8   2   8      149.89      193.67     88.47 o 
  10   2   8      125.81      117.24     37.94 o 
  12   2   8      146.16      118.99     44.56 o 
  14   2   8      409.11      455.44     62.75 o 
  16   2   8      515.21      410.95     62.25 o 
  18   2   8      788.02      693.48     75.98 o 
  20   2   8      576.15      655.15     73.42 o 
  22   2   8      639.42      577.04     74.70 o 
  24   2   8       65.29       58.10     60.28 o 
  26   2   8        0.10      -56.00     72.73 o 
  28   2   8        8.67      -74.03     74.03 o 
  30   2   8        5.85      153.72     65.23 o 
  32   2   8        8.86       -5.36     70.84 o 
 -39   3   8        5.65      -33.37    110.57 o 
 -37   3   8       89.86       91.24     70.71 o 
 -35   3   8       15.56      -41.95    190.46 o 
 -33   3   8       72.99       71.92     63.82 o 
 -31   3   8       22.52        3.14     67.32 o 
 -29   3   8      850.93      697.55     80.45 o 
 -27   3   8     1544.93     1841.42     98.04 o 
 -25   3   8        4.27      -56.16     56.16 o 
 -23   3   8      178.88      228.47     52.30 o 
 -21   3   8      557.16      684.55     64.48 o 
 -19   3   8      211.98      181.49     43.08 o 
 -17   3   8      358.92      419.60     54.56 o 
 -15   3   8      114.10      166.30     41.26 o 
 -13   3   8     1209.82     1269.44     69.68 o 
 -11   3   8     1806.63     1828.85     74.13 o 
  -9   3   8     2860.74     2592.09     86.65 o 
  -7   3   8       19.17       30.69     44.68 o 
  -5   3   8     1637.11     1644.73     70.93 o 
  -3   3   8     1486.51     1744.19     72.83 o 
  -1   3   8      924.61      913.25     57.16 o 
   1   3   8     2336.93     2328.14    289.79 o 
   3   3   8       52.72        2.38     47.39 o 
   5   3   8      187.60      250.20     41.78 o 
   7   3   8       65.89       92.48     60.93 o 
   9   3   8        3.82       20.43     69.50 o 
  11   3   8      258.52      339.19     51.78 o 
  13   3   8     1078.92     1118.01     78.22 o 
  15   3   8      267.05      296.88    108.78 o 
  17   3   8       33.20       48.42     54.71 o 
  19   3   8     1149.02     1347.06     89.52 o 
  21   3   8       99.53      157.81     62.23 o 
  23   3   8       25.34       77.19     55.71 o 
  25   3   8      189.21      256.75     75.31 o 
  27   3   8       21.00       28.22     66.11 o 
  29   3   8       64.34       92.89     71.15 o 
  31   3   8       37.97      207.52     70.13 o 
 -38   4   8      151.40       52.53     80.15 o 
 -36   4   8       98.84      169.75     72.73 o 
 -34   4   8       55.12      172.06     71.55 o 
 -32   4   8       27.76       32.74     63.74 o 
 -30   4   8      291.02      197.78     77.19 o 
 -28   4   8      622.13      722.16    126.86 o 
 -26   4   8     1578.44     1486.23     99.42 o 
 -24   4   8      754.99      602.42    111.52 o 
 -22   4   8      759.73      788.93    155.32 o 
 -20   4   8       10.71       -9.05     59.35 o 
 -18   4   8      926.55      935.16     85.35 o 
 -16   4   8      100.04      132.13    114.64 o 
 -14   4   8      835.82      740.86     66.68 o 
 -12   4   8      476.51      344.79     62.30 o 
 -10   4   8      594.54      609.20     62.31 o 
  -8   4   8      386.72      424.01     46.05 o 
  -6   4   8      654.72      860.47     57.79 o 
  -4   4   8      640.55      652.93     59.37 o 
  -2   4   8      337.63      361.66     46.84 o 
   0   4   8     2513.47     2465.64     91.61 o 
   2   4   8       95.39      145.45     41.78 o 
   4   4   8       94.11      -31.34    147.14 o 
   6   4   8       56.98       76.46     51.92 o 
   8   4   8      212.37      371.35     87.57 o 
  10   4   8       13.34       50.54     53.26 o 
  12   4   8     1216.64     1090.21     85.69 o 
  14   4   8      170.79       71.94     67.34 o 
  16   4   8       77.52      153.26     65.90 o 
  18   4   8      365.82      549.44     67.93 o 
  20   4   8       59.71      -29.20     64.43 o 
  22   4   8       69.85      110.58     67.66 o 
  24   4   8       12.08      -74.68     74.68 o 
  26   4   8      159.52      231.74     76.90 o 
  28   4   8       15.44      -14.69    122.76 o 
  30   4   8        4.56       99.64    160.67 o 
 -35   5   8      212.00      261.60    114.65 o 
 -33   5   8      101.41      194.60     71.04 o 
 -31   5   8        7.06      -51.90    150.29 o 
 -29   5   8      278.21      296.77     75.95 o 
 -27   5   8      693.42      823.23     87.15 o 
 -25   5   8       79.52       84.34     65.40 o 
 -23   5   8      106.47      122.25     65.07 o 
 -21   5   8     1525.91     1648.85     96.77 o 
 -19   5   8       23.60      -22.06     60.31 o 
 -17   5   8     1220.62     1238.01     85.58 o 
 -15   5   8     1234.41     1516.94     85.58 o 
 -13   5   8       57.68       45.42     44.67 o 
 -11   5   8      383.43      254.11     56.01 o 
  -9   5   8      171.56      196.99     53.71 o 
  -7   5   8      157.96      169.03     47.42 o 
  -5   5   8      573.01      697.61     59.37 o 
  -3   5   8      367.09      488.89     54.86 o 
  -1   5   8      197.46      321.90     52.81 o 
   1   5   8     1495.78     1582.28     79.73 o 
   3   5   8      131.39       77.41     57.18 o 
   5   5   8       10.03      -33.82     52.87 o 
   7   5   8     3050.87     3295.42    123.06 o 
   9   5   8      412.09      410.50     75.49 o 
  11   5   8     2043.78     2067.11    153.61 o 
  13   5   8       55.80      112.04     61.82 o 
  15   5   8      482.26      571.61     83.51 o 
  17   5   8      311.17      380.79     71.46 o 
  19   5   8        0.02       -0.67     66.94 o 
  21   5   8      151.21      219.01     73.03 o 
  23   5   8       84.36      107.53     74.90 o 
  25   5   8       25.79      143.39     70.84 o 
  27   5   8       51.28       87.98     70.43 o 
 -32   6   8       37.55      -19.44     80.74 o 
 -30   6   8      147.00      173.12     69.79 o 
 -28   6   8       32.35       67.35     70.91 o 
 -26   6   8      250.19      276.07     78.04 o 
 -24   6   8      300.64      282.54     74.03 o 
 -22   6   8       14.05       31.97     68.22 o 
 -20   6   8       56.26      107.43    110.13 o 
 -18   6   8      125.49       39.23     69.84 o 
 -16   6   8      410.12      375.58     72.14 o 
 -14   6   8      101.77       99.34     58.40 o 
 -12   6   8       25.54       34.77     45.61 o 
 -10   6   8        1.33       44.61     44.23 o 
  -8   6   8       64.74       74.98     47.55 o 
  -6   6   8       13.42      112.15     44.36 o 
  -4   6   8       65.99       96.04     48.83 o 
  -2   6   8       37.77       59.12     52.98 o 
   0   6   8      106.52      122.64     54.72 o 
   2   6   8        2.48       34.13     51.59 o 
   4   6   8      429.04      280.17     74.69 o 
   6   6   8        4.06       92.06     65.02 o 
   8   6   8      531.01      542.63     79.80 o 
  10   6   8        0.25      -36.53     65.02 o 
  12   6   8      159.38      293.06     64.15 o 
  14   6   8      163.73       66.71     61.43 o 
  16   6   8       78.91      -36.16     88.91 o 
  18   6   8       17.77       50.71    130.88 o 
  20   6   8       18.27      -53.26     72.63 o 
  22   6   8        0.95       71.88     69.35 o 
  24   6   8        5.57       27.75     88.01 o 
 -29   7   8      208.73      255.09     82.97 o 
 -27   7   8        2.19       -1.46    122.31 o 
 -25   7   8      173.52      206.25    208.07 o 
 -23   7   8       18.76      -25.37     76.73 o 
 -21   7   8       76.28       87.77    171.96 o 
 -19   7   8      130.40      105.10     80.43 o 
 -17   7   8      128.80      180.99     65.75 o 
 -15   7   8       26.24       33.53     76.73 o 
 -13   7   8       37.90       84.81     56.42 o 
 -11   7   8       53.03       54.08     62.28 o 
  -9   7   8        1.31        5.90    134.04 o 
  -7   7   8        0.00      -16.06     53.50 o 
  -5   7   8       65.46       38.55     78.53 o 
  -3   7   8        9.86       86.72     49.65 o 
  -1   7   8        0.57       20.78     86.20 o 
   1   7   8       43.32      142.31     56.07 o 
   3   7   8      129.41      217.73     61.56 o 
   5   7   8      584.14      621.75     87.58 o 
   7   7   8      120.78       94.01     69.51 o 
   9   7   8       71.40      107.36     69.87 o 
  11   7   8        0.06      105.55     90.72 o 
  13   7   8       22.26      -88.96    217.54 o 
  15   7   8       65.63      120.65     79.89 o 
  17   7   8        0.03      -63.95     63.95 o 
  19   7   8       33.28       22.57     66.04 o 
  21   7   8        0.20      -35.56     74.28 o 
 -24   8   8       50.15       94.85     81.23 o 
 -22   8   8        8.40       45.78     73.83 o 
 -20   8   8       27.96       33.91    106.51 o 
 -18   8   8        0.91      -59.30     75.05 o 
 -16   8   8       10.41      -57.14     69.87 o 
 -14   8   8        1.38       27.61     68.43 o 
 -12   8   8        0.01       29.90     61.35 o 
 -10   8   8       52.32      -45.58     72.13 o 
  -8   8   8       74.84       35.62     91.17 o 
  -6   8   8       44.51      120.34     98.84 o 
  -4   8   8        1.71      -46.38     68.88 o 
  -2   8   8       25.10      124.11     58.08 o 
   0   8   8        4.34       81.44     64.95 o 
   2   8   8        6.92       29.34     63.83 o 
   4   8   8        1.27      -29.59     66.51 o 
   6   8   8        5.69       75.67     64.99 o 
   8   8   8        3.95        7.70     64.73 o 
  10   8   8       83.99      131.71     79.72 o 
  12   8   8        0.45      -51.37     72.73 o 
  14   8   8        6.56       99.03     91.62 o 
  16   8   8        0.00        0.00    111.93 o 
 -15   9   8       37.89      103.85     94.33 o 
 -13   9   8        0.33      -14.87     74.99 o 
 -11   9   8       24.77      -51.32     76.56 o 
  -9   9   8        1.86      108.63     99.74 o 
  -7   9   8        1.31       58.64     68.07 o 
  -5   9   8       32.74       94.53    141.72 o 
  -3   9   8        5.37      -72.69     72.69 o 
  -1   9   8        0.04      -89.36     89.36 o 
   1   9   8        2.81       37.23     71.45 o 
   3   9   8        0.29       64.08     72.66 o 
   5   9   8       66.08      132.90     76.59 o 
   7   9   8        4.95       58.35     66.59 o 
 -41   1   9       32.32      -15.53     67.15 o 
 -39   1   9       89.56       98.17     66.87 o 
 -37   1   9      201.86      374.89     85.76 o 
 -35   1   9       23.08      137.98     92.52 o 
 -33   1   9      193.81      169.57    222.52 o 
 -31   1   9      965.10     1017.91     87.80 o 
 -29   1   9      107.92      136.27     52.93 o 
 -27   1   9      447.55      492.71     59.67 o 
 -25   1   9      125.13       40.92     47.90 o 
 -23   1   9      196.90      194.50     46.91 o 
 -21   1   9      846.76     1112.45    149.92 o 
 -19   1   9       30.32       22.47     37.51 o 
 -17   1   9      231.28      280.01     43.39 o 
 -15   1   9     6318.31     6761.49    150.06 o 
 -13   1   9     1144.91     1118.94    134.16 o 
 -11   1   9     3130.74     2798.25    134.37 o 
  -9   1   9     4149.37     4088.58    196.06 o 
  -7   1   9      533.38      509.83     43.74 o 
  -5   1   9      810.51      872.51     50.13 o 
  -3   1   9    11611.86     9944.06    407.24 o 
  -1   1   9       36.86       22.36     33.47 o 
   1   1   9      202.59      106.14     44.24 o 
   3   1   9    10450.93     9874.22    393.88 o 
   5   1   9      117.97      175.21     37.01 o 
   7   1   9      326.16      280.23     44.73 o 
   9   1   9      392.08      339.68     48.21 o 
  11   1   9      754.91      774.97     81.73 o 
  13   1   9       75.61       91.29     44.36 o 
  15   1   9      684.28      736.74     70.88 o 
  17   1   9      364.04      380.05     67.71 o 
  19   1   9      336.94      430.20     67.07 o 
  21   1   9       60.58       62.72     56.76 o 
  23   1   9       14.83      -21.59     65.51 o 
  25   1   9       17.93       78.58     88.46 o 
  27   1   9        0.64       72.66     65.10 o 
  29   1   9        5.41      -17.58     66.42 o 
  31   1   9       13.22       43.86     61.57 o 
 -40   2   9        0.52       15.59    130.88 o 
 -38   2   9       45.96       10.38     70.30 o 
 -36   2   9       25.21       61.85    149.84 o 
 -34   2   9        0.19       47.64     96.13 o 
 -32   2   9     1320.60     1457.26    138.64 o 
 -30   2   9      102.94      182.09     61.76 o 
 -28   2   9      598.31      698.88     92.10 o 
 -26   2   9       62.04       62.18     47.93 o 
 -24   2   9      889.26      940.77     70.85 o 
 -22   2   9      285.84      326.76     50.38 o 
 -20   2   9        5.80       18.73     41.63 o 
 -18   2   9     1302.24     1358.18     70.19 o 
 -16   2   9     4890.31     5142.35    143.08 o 
 -14   2   9     2760.91     3022.56     95.28 o 
 -12   2   9      105.29      151.84     36.03 o 
 -10   2   9      545.47      441.38     49.69 o 
  -8   2   9     4039.00     3787.33    180.17 o 
  -6   2   9       14.35       59.33     31.20 o 
  -4   2   9     5473.93     5761.54    583.71 o 
  -2   2   9      530.90      570.43     50.33 o 
   0   2   9      990.58     1057.76     73.17 o 
   2   2   9     1838.32     1911.09     78.27 o 
   4   2   9      754.47      747.86     53.96 o 
   6   2   9      279.56      381.70     51.91 o 
   8   2   9       33.86       77.76     36.06 o 
  10   2   9       98.72      177.36     66.35 o 
  12   2   9       51.41       24.66     45.61 o 
  14   2   9        6.18       86.87     83.95 o 
  16   2   9        4.87      -45.16    116.89 o 
  18   2   9        3.46      -48.66     54.85 o 
  20   2   9       23.99       77.96     62.73 o 
  22   2   9      165.17      231.90    101.10 o 
  24   2   9      410.77      561.67     78.11 o 
  26   2   9       10.85      131.48     64.03 o 
  28   2   9       79.59       95.80     71.00 o 
  30   2   9       49.72       24.43     74.36 o 
 -39   3   9        6.73       87.56     67.66 o 
 -37   3   9       15.13        3.83    110.12 o 
 -35   3   9       31.12      -66.51     66.51 o 
 -33   3   9       16.43       39.53     69.05 o 
 -31   3   9      395.20      407.23     72.22 o 
 -29   3   9      544.61      614.37     78.52 o 
 -27   3   9       84.75       37.19     56.16 o 
 -25   3   9     2561.82     2191.41    107.73 o 
 -23   3   9      174.54      271.81     66.80 o 
 -21   3   9       78.41       43.61     45.63 o 
 -19   3   9      115.37      201.93     46.49 o 
 -17   3   9     1527.99     1472.06     75.05 o 
 -15   3   9     2033.03     1933.42    137.83 o 
 -13   3   9     1561.60     1508.46     78.75 o 
 -11   3   9     2642.53     2637.09    226.06 o 
  -9   3   9     1424.89     1400.07    246.21 o 
  -7   3   9     1073.32     1148.04     66.69 o 
  -5   3   9      226.41       98.15     40.08 o 
  -3   3   9     1433.68     1372.72     71.24 o 
  -1   3   9        6.72       -6.55     33.17 o 
   1   3   9      289.63      320.23     45.77 o 
   3   3   9       50.75       69.24     39.72 o 
   5   3   9      446.95      399.03     50.88 o 
   7   3   9      281.86      307.54     51.06 o 
   9   3   9        0.56      -25.04     44.83 o 
  11   3   9       63.10      -52.93     52.93 o 
  13   3   9     4302.31     4252.25    134.88 o 
  15   3   9     1114.15     1089.80     86.68 o 
  17   3   9      352.35      384.68    100.21 o 
  19   3   9      229.00      250.04     70.14 o 
  21   3   9      346.15      356.23    194.10 o 
  23   3   9        0.87      -16.10     69.54 o 
  25   3   9      187.70      218.99     93.88 o 
  27   3   9        1.17       79.07     86.20 o 
  29   3   9       26.83        0.89     92.07 o 
 -38   4   9        0.04       24.20     76.52 o 
 -36   4   9       50.66       60.47     69.23 o 
 -34   4   9        0.04      -71.48     71.48 o 
 -32   4   9       95.78      155.42     65.73 o 
 -30   4   9       11.47       75.37     64.47 o 
 -28   4   9      183.86      171.16     70.82 o 
 -26   4   9     1510.11     1475.87    105.04 o 
 -24   4   9      642.84      847.47     99.32 o 
 -22   4   9        3.25      -10.96     54.50 o 
 -20   4   9      109.20        6.13     50.60 o 
 -18   4   9        0.03       41.80     49.74 o 
 -16   4   9     3733.08     4286.58    126.30 o 
 -14   4   9       17.22       34.45     45.74 o 
 -12   4   9      247.93      308.30    100.21 o 
 -10   4   9      561.76      548.53     60.57 o 
  -8   4   9        4.18       14.89     42.00 o 
  -6   4   9      758.67      717.96    105.21 o 
  -4   4   9      248.56      262.04     48.19 o 
  -2   4   9      714.11      674.65    146.29 o 
   0   4   9      423.33      426.31     51.67 o 
   2   4   9      981.80     1218.53    166.64 o 
   4   4   9       70.24       86.43     77.63 o 
   6   4   9       10.15      -10.73     74.92 o 
   8   4   9        9.36       34.05     51.95 o 
  10   4   9      702.52      692.60     78.06 o 
  12   4   9        5.40       44.61     57.44 o 
  14   4   9      323.67      272.86     69.44 o 
  16   4   9        0.79       20.24     64.00 o 
  18   4   9      128.93       49.99     74.02 o 
  20   4   9       81.53      129.22     67.98 o 
  22   4   9       56.23      -51.99     73.27 o 
  24   4   9       19.76      -41.41     74.83 o 
  26   4   9       96.11      169.33     72.39 o 
  28   4   9       22.86       -2.51     75.47 o 
 -35   5   9        1.52       10.02     80.41 o 
 -33   5   9       36.94      127.36     65.93 o 
 -31   5   9      103.81      127.57     67.01 o 
 -29   5   9       14.58      -21.01     67.86 o 
 -27   5   9       51.28      101.01     64.23 o 
 -25   5   9     1993.48     1974.42    119.14 o 
 -23   5   9     3369.76     3813.78    396.00 o 
 -21   5   9       12.46      120.98     62.46 o 
 -19   5   9       32.58       68.70    125.92 o 
 -17   5   9     2571.83     2854.64    121.10 o 
 -15   5   9       43.89      112.03     58.67 o 
 -13   5   9       18.74       60.51     42.01 o 
 -11   5   9      157.25      130.70     45.88 o 
  -9   5   9       30.41      -41.92     66.35 o 
  -7   5   9       54.40       40.24     47.55 o 
  -5   5   9       47.24       21.61     62.74 o 
  -3   5   9       17.13       31.69     44.72 o 
  -1   5   9       53.25       41.34     46.48 o 
   1   5   9        0.00       20.72     45.88 o 
   3   5   9      350.14      451.11     69.97 o 
   5   5   9      838.68      642.82     77.26 o 
   7   5   9      627.22      824.08     75.42 o 
   9   5   9      576.65      551.47    111.06 o 
  11   5   9      735.77      501.54    166.60 o 
  13   5   9      300.23      251.10     67.34 o 
  15   5   9       10.43       18.82     64.78 o 
  17   5   9       87.52      205.03     63.75 o 
  19   5   9       41.08       21.64    194.97 o 
  21   5   9       37.02      106.95     73.74 o 
  23   5   9       31.61       38.83     82.59 o 
  25   5   9       26.82       98.69     74.55 o 
 -32   6   9        0.54      -68.05     68.05 o 
 -30   6   9        0.63      -46.53     74.36 o 
 -28   6   9      254.17      366.65     79.42 o 
 -26   6   9      160.00      172.09    106.52 o 
 -24   6   9      253.51       98.87     97.95 o 
 -22   6   9        0.99        1.23     67.15 o 
 -20   6   9       25.27      123.86     61.35 o 
 -18   6   9     1479.50     1709.22    159.43 o 
 -16   6   9     1009.79     1036.13    120.56 o 
 -14   6   9       86.18      107.83     56.76 o 
 -12   6   9        0.17      -34.60     56.39 o 
 -10   6   9       35.10       -2.66     53.22 o 
  -8   6   9       76.31       86.66     51.53 o 
  -6   6   9       77.73      186.46     54.55 o 
  -4   6   9        8.78       58.22     55.06 o 
  -2   6   9      199.51      140.63     57.97 o 
   0   6   9        0.76      -18.81     69.50 o 
   2   6   9       20.26       84.69     69.96 o 
   4   6   9       30.65       43.76     79.43 o 
   6   6   9      432.30      392.73     78.49 o 
   8   6   9      364.92      289.89     73.41 o 
  10   6   9       10.38       -0.48     61.82 o 
  12   6   9       58.58       56.94     93.88 o 
  14   6   9        2.22       34.46     63.03 o 
  16   6   9        1.62       37.40     63.31 o 
  18   6   9       93.31      203.27    145.33 o 
  20   6   9      212.29      191.43     81.59 o 
  22   6   9       31.00       73.57    170.15 o 
 -29   7   9       10.47       50.38     81.93 o 
 -27   7   9      137.22       97.86     77.96 o 
 -25   7   9        0.45      -74.65     74.65 o 
 -23   7   9        0.22       25.54     70.16 o 
 -21   7   9      104.30      349.99     69.49 o 
 -19   7   9        6.27      -39.53     68.70 o 
 -17   7   9       23.86      -20.07     71.17 o 
 -15   7   9      183.94      238.72    139.47 o 
 -13   7   9       65.65      108.96     63.86 o 
 -11   7   9       41.54      -20.65     60.06 o 
  -9   7   9       55.15        4.13     56.49 o 
  -7   7   9       58.03       34.43     60.55 o 
  -5   7   9        2.10      -34.19     53.06 o 
  -3   7   9      109.15       94.80     64.26 o 
  -1   7   9        0.13       -9.05     60.83 o 
   1   7   9       72.65      200.61     60.11 o 
   3   7   9        0.01        5.53     89.36 o 
   5   7   9       45.22       70.66     62.87 o 
   7   7   9      151.34      213.79     72.34 o 
   9   7   9       17.94      105.46     92.07 o 
  11   7   9       85.74       90.36     62.51 o 
  13   7   9       20.94        9.65     73.91 o 
  15   7   9        1.51      -78.53     78.53 o 
  17   7   9        3.16      -12.98     95.68 o 
  19   7   9        5.11        9.27     72.39 o 
 -22   8   9        6.10      -78.81     78.81 o 
 -20   8   9       67.90      108.64     70.16 o 
 -18   8   9      151.33      252.51     73.91 o 
 -16   8   9        5.62      -32.42    113.28 o 
 -14   8   9       43.26       55.81     63.48 o 
 -12   8   9        5.52       -4.37     65.46 o 
 -10   8   9       16.04      -30.09     70.07 o 
  -8   8   9        0.05       89.58     58.71 o 
  -6   8   9        2.63       33.46     76.72 o 
  -4   8   9        2.67      -65.14     65.14 o 
  -2   8   9       18.90       73.68     60.89 o 
   0   8   9        1.97      -69.50     69.50 o 
   2   8   9       66.10       63.90     66.15 o 
   4   8   9        7.62       13.54     70.21 o 
   6   8   9       69.98      253.25     63.68 o 
   8   8   9        4.43       50.44     62.63 o 
  10   8   9        0.07      -74.26     74.26 o 
  12   8   9        7.55      -35.42     78.08 o 
  14   8   9       14.92      170.60    101.10 o 
 -13   9   9       10.65        0.25    110.12 o 
 -11   9   9       30.60      -84.57     84.57 o 
  -9   9   9       45.53       63.77     78.53 o 
  -7   9   9       11.83       -9.93     73.92 o 
  -5   9   9        0.92       99.33     77.18 o 
  -3   9   9        5.76       15.10     67.97 o 
  -1   9   9        7.20       15.85    147.13 o 
   1   9   9        4.29       83.19     88.46 o 
   3   9   9        0.92     -110.57    110.57 o 
 -40   0  10      479.44      581.07    102.77 o 
 -38   0  10      287.03      191.22     87.34 o 
 -36   0  10       46.76       38.46     73.19 o 
 -34   0  10     1561.34     1206.97    113.37 o 
 -32   0  10      432.39      321.83    103.83 o 
 -30   0  10      190.35      175.41     75.12 o 
 -28   0  10      670.43      581.38     88.04 o 
 -26   0  10      990.72      970.93     81.38 o 
 -24   0  10        3.25      -38.85     46.65 o 
 -22   0  10      220.18      274.62     70.42 o 
 -20   0  10      783.26      765.30     74.50 o 
 -18   0  10     1746.76     1738.00    165.37 o 
 -16   0  10      195.55      106.45     51.01 o 
 -14   0  10     6320.30     6461.15    136.85 o 
 -12   0  10      174.04      174.66     36.67 o 
 -10   0  10      283.10      221.34     52.98 o 
  -8   0  10      619.71      416.92     43.10 o 
  -6   0  10     4443.72     4158.00    178.86 o 
  -4   0  10       79.84       90.68     33.03 o 
  -2   0  10      190.22       65.83     50.72 o 
   0   0  10      617.45      541.46     82.37 o 
   2   0  10      102.38      225.82     88.92 o 
   4   0  10     5067.68     5154.86    173.90 o 
   6   0  10      773.07     1076.80     65.34 o 
   8   0  10     2080.61     1836.40     84.03 o 
  10   0  10       20.88      -14.44     63.64 o 
  12   0  10       90.18       43.13     53.33 o 
  14   0  10      756.35      759.48     77.21 o 
  16   0  10     1842.94     1585.72    126.49 o 
  18   0  10        3.36       33.03     58.34 o 
  20   0  10       65.91       31.55     56.80 o 
  22   0  10      221.08      306.04     65.40 o 
  24   0  10      720.69      818.66     94.08 o 
  26   0  10       41.31      -72.44     72.44 o 
  28   0  10       34.78      -36.47     69.65 o 
  30   0  10        7.33       52.86     70.87 o 
 -41   1  10      163.31      113.93     74.01 o 
 -39   1  10       28.29       47.49    103.35 o 
 -37   1  10       28.85       32.15     63.74 o 
 -35   1  10        2.38       20.26     55.71 o 
 -33   1  10        0.31       -0.13     57.74 o 
 -31   1  10       19.45      -10.13     59.32 o 
 -29   1  10      634.48      662.19     70.09 o 
 -27   1  10      217.85      247.55     55.52 o 
 -25   1  10      163.40      279.15     87.11 o 
 -23   1  10      283.33      294.29    113.30 o 
 -21   1  10       11.19       -0.13     39.25 o 
 -19   1  10     1096.63     1063.54     90.33 o 
 -17   1  10      954.74      819.00     58.11 o 
 -15   1  10      951.54     1059.05     81.74 o 
 -13   1  10       13.76       26.66     36.06 o 
 -11   1  10      268.15      271.62     41.48 o 
  -9   1  10      548.55      550.32     49.41 o 
  -7   1  10      403.86      453.33     44.93 o 
  -5   1  10      825.49      730.96     53.94 o 
  -3   1  10     2154.09     1996.16    113.01 o 
  -1   1  10     2275.82     2037.71     80.23 o 
   1   1  10      376.68      317.78     45.56 o 
   3   1  10     7312.26     6983.86    142.07 o 
   5   1  10      192.40      230.05     45.27 o 
   7   1  10      296.59      248.28     48.68 o 
   9   1  10      585.99      695.30    111.06 o 
  11   1  10        0.86      -46.27     46.27 o 
  13   1  10       66.20       97.85     51.95 o 
  15   1  10      356.07      443.03     65.89 o 
  17   1  10      331.18      287.93     62.82 o 
  19   1  10      293.95      160.22     66.81 o 
  21   1  10      299.17      346.09     73.11 o 
  23   1  10      204.62      162.33     69.15 o 
  25   1  10        7.35       99.90     93.42 o 
  27   1  10       16.75       49.72     61.59 o 
  29   1  10        3.79      126.66     81.69 o 
 -40   2  10        6.89       65.89    113.73 o 
 -38   2  10        0.17      -45.63    157.96 o 
 -36   2  10        0.01      -16.52     62.20 o 
 -34   2  10       48.56       46.01     68.29 o 
 -32   2  10      124.73      106.83     65.45 o 
 -30   2  10       26.52      116.55    101.55 o 
 -28   2  10        0.47       67.17     54.61 o 
 -26   2  10      113.39       92.65     61.38 o 
 -24   2  10       22.78       -8.04     69.96 o 
 -22   2  10     1102.73     1098.13     72.44 o 
 -20   2  10      748.91      947.93     69.53 o 
 -18   2  10       71.84        9.91     49.20 o 
 -16   2  10       43.89       11.92     42.75 o 
 -14   2  10     3461.14     3301.46    255.12 o 
 -12   2  10     1350.97     1357.35     68.35 o 
 -10   2  10     8636.93     8662.59    818.07 o 
  -8   2  10      114.76      128.91     64.09 o 
  -6   2  10      266.44      267.97     44.63 o 
  -4   2  10        8.56        2.41     37.40 o 
  -2   2  10     1621.58     1596.26    148.20 o 
   0   2  10      583.65      581.85     53.18 o 
   2   2  10     1506.97     1529.48     72.51 o 
   4   2  10      163.83      213.05     43.33 o 
   6   2  10       22.27       15.55     38.61 o 
   8   2  10       33.55      -46.19     46.19 o 
  10   2  10      260.18      216.96     51.95 o 
  12   2  10     1013.63      979.66     76.44 o 
  14   2  10      191.65      261.28    149.40 o 
  16   2  10       43.24       65.12    132.69 o 
  18   2  10      139.79      115.32     63.59 o 
  20   2  10        5.06       -3.95     59.86 o 
  22   2  10        0.47       35.59     64.14 o 
  24   2  10        3.52      -45.30     62.58 o 
  26   2  10       83.98      227.12     69.40 o 
  28   2  10       22.58      -37.06     70.63 o 
 -39   3  10       17.50       -7.04     75.47 o 
 -37   3  10      185.15      290.42     93.43 o 
 -35   3  10        3.00       58.27    105.61 o 
 -33   3  10        4.71       59.94     83.49 o 
 -31   3  10       43.19       39.72     67.01 o 
 -29   3  10        9.74      -62.78    100.19 o 
 -27   3  10       10.74       79.39     53.22 o 
 -25   3  10      334.32      348.12     68.13 o 
 -23   3  10       34.79      159.38     53.12 o 
 -21   3  10       29.14      -47.23     57.06 o 
 -19   3  10     1596.81     1798.88    175.72 o 
 -17   3  10      245.37      300.12     54.08 o 
 -15   3  10      850.14      865.82    147.21 o 
 -13   3  10      848.50      733.27     65.10 o 
 -11   3  10     1263.09     1139.54    144.99 o 
  -9   3  10     1741.67     2048.83     85.59 o 
  -7   3  10       62.41      126.85     43.78 o 
  -5   3  10        2.58       35.50     33.29 o 
  -3   3  10     1036.86     1062.91     64.82 o 
  -1   3  10      152.16      101.06     42.16 o 
   1   3  10      504.74      455.34     57.37 o 
   3   3  10      214.76      352.74     48.46 o 
   5   3  10       11.18       47.93     40.20 o 
   7   3  10      125.34      164.42     54.16 o 
   9   3  10      201.91      249.59     53.57 o 
  11   3  10     2896.27     3195.12    117.91 o 
  13   3  10        3.76       55.56     55.82 o 
  15   3  10      943.43     1048.34     99.34 o 
  17   3  10        8.71      -21.66     58.53 o 
  19   3  10        9.03      -60.74     64.73 o 
  21   3  10        0.27      -58.95     63.86 o 
  23   3  10       31.14      -43.19     68.79 o 
  25   3  10        0.39      -69.07     69.07 o 
  27   3  10        0.29       30.91    182.79 o 
 -36   4  10        0.53       23.76     65.69 o 
 -34   4  10       29.71      -72.09     72.09 o 
 -32   4  10       65.29      -22.54     69.87 o 
 -30   4  10       11.03      -16.69     68.51 o 
 -28   4  10      298.31      403.95     67.98 o 
 -26   4  10      100.96      155.55     77.18 o 
 -24   4  10      463.31      463.32     79.05 o 
 -22   4  10       29.34       58.69     55.99 o 
 -20   4  10       95.26      122.11     55.48 o 
 -18   4  10      188.49      251.43     55.72 o 
 -16   4  10      671.82      752.31    121.45 o 
 -14   4  10      535.45      579.43     64.40 o 
 -12   4  10      157.90      203.90     44.89 o 
 -10   4  10      984.94     1059.77     85.80 o 
  -8   4  10        0.32       29.02     45.10 o 
  -6   4  10      449.31      527.70     56.01 o 
  -4   4  10        4.79       14.01     64.54 o 
  -2   4  10       16.93       11.54     38.87 o 
   0   4  10        0.10       41.04     63.19 o 
   2   4  10        0.67       -1.40     45.26 o 
   4   4  10      858.02      853.85     68.18 o 
   6   4  10       18.36       14.67    134.95 o 
   8   4  10      513.93      515.54     94.35 o 
  10   4  10      407.84      434.16     69.97 o 
  12   4  10       40.91       92.08     57.28 o 
  14   4  10      285.60      350.07     70.43 o 
  16   4  10       31.82       11.42     62.87 o 
  18   4  10      420.49      461.67     75.65 o 
  20   4  10       72.00       97.97     92.07 o 
  22   4  10       18.26      109.91     70.16 o 
  24   4  10        0.92      -68.31     68.31 o 
  26   4  10        4.02       50.26     69.26 o 
 -35   5  10       22.01       62.19     78.50 o 
 -33   5  10       31.80       55.47     68.99 o 
 -31   5  10      125.27      251.70     69.79 o 
 -29   5  10       70.12       41.59    196.78 o 
 -27   5  10       58.60      130.68     76.27 o 
 -25   5  10      242.68      179.38     71.96 o 
 -23   5  10        7.67      -26.21     97.03 o 
 -21   5  10     1198.73     1239.81    100.61 o 
 -19   5  10      171.66      220.70     88.92 o 
 -17   5  10      395.37      448.06     77.47 o 
 -15   5  10      366.08      501.50     63.20 o 
 -13   5  10      403.04      517.70     62.83 o 
 -11   5  10       92.32       54.35     49.68 o 
  -9   5  10      140.52       94.64     50.38 o 
  -7   5  10      658.10      670.74     68.26 o 
  -5   5  10       25.75       21.04     53.60 o 
  -3   5  10      141.58      249.59     52.33 o 
  -1   5  10      256.86      344.17     52.80 o 
   1   5  10       85.05      147.68     52.93 o 
   3   5  10       31.64       48.19     50.72 o 
   5   5  10        5.09       32.89     62.28 o 
   7   5  10        2.38       80.15     87.56 o 
   9   5  10       88.66       41.76     95.23 o 
  11   5  10       31.29      -60.60     60.60 o 
  13   5  10       25.18       40.23    133.59 o 
  15   5  10      103.91      203.17     84.40 o 
  17   5  10      114.58      101.10     69.72 o 
  19   5  10       30.58     -112.02    118.25 o 
  21   5  10       20.80        5.34     87.11 o 
  23   5  10       15.03       -4.38     73.55 o 
 -32   6  10        8.01      -35.33    169.70 o 
 -30   6  10        0.40      179.23     58.78 o 
 -28   6  10       44.81      -74.42     78.14 o 
 -26   6  10        6.79      122.61     73.72 o 
 -24   6  10      120.93      313.84    129.54 o 
 -22   6  10      129.38      223.02     74.36 o 
 -20   6  10       28.42       38.89     70.20 o 
 -18   6  10      335.22      295.10    175.14 o 
 -16   6  10       53.61       85.25     60.60 o 
 -14   6  10      246.11      258.09     79.89 o 
 -12   6  10        3.27       66.09    130.43 o 
 -10   6  10        1.31       30.17     55.52 o 
  -8   6  10        0.31       10.51     54.43 o 
  -6   6  10       22.57       36.21     72.21 o 
  -4   6  10       17.89      -40.24     58.67 o 
  -2   6  10        5.24       21.16     89.81 o 
   0   6  10        1.40      -22.97    101.55 o 
   2   6  10      127.21       84.36     71.31 o 
   4   6  10      219.81      225.42     70.41 o 
   6   6  10      129.17      141.70    157.52 o 
   8   6  10       92.45       72.25     64.65 o 
  10   6  10       99.79      127.16     63.51 o 
  12   6  10      214.47      323.92    108.33 o 
  14   6  10        8.62      -18.07     68.74 o 
  16   6  10        1.73      -29.82     67.87 o 
  18   6  10        0.03      -11.15    120.95 o 
  20   6  10        1.23       81.70     88.01 o 
 -27   7  10        0.14      -75.75     75.75 o 
 -25   7  10       10.55       93.56     74.31 o 
 -23   7  10       68.71       76.98     82.59 o 
 -21   7  10      137.54       84.84     81.34 o 
 -19   7  10      310.59      413.27    130.45 o 
 -17   7  10      333.17      312.71     74.27 o 
 -15   7  10        4.03       94.23     69.50 o 
 -13   7  10       90.13      119.68     69.79 o 
 -11   7  10      167.95      216.83     70.46 o 
  -9   7  10        0.28       63.22     66.80 o 
  -7   7  10       96.05      140.17     60.65 o 
  -5   7  10        0.73      -61.82     61.82 o 
  -3   7  10      117.27       49.77     86.21 o 
  -1   7  10        4.81      -35.95     62.85 o 
   1   7  10       37.50       97.58     57.44 o 
   3   7  10       85.84      162.44     66.15 o 
   5   7  10       67.46      154.25     69.43 o 
   7   7  10       90.32      144.14     70.42 o 
   9   7  10       25.31       40.37     68.51 o 
  11   7  10        7.20      -51.41     71.33 o 
  13   7  10       43.95      -79.66     79.66 o 
  15   7  10        5.70       44.33     72.21 o 
  17   7  10        0.38      -51.92    144.87 o 
 -22   8  10       75.85      -90.27    126.37 o 
 -20   8  10        3.61      -75.76    102.90 o 
 -18   8  10       19.38       57.81     81.24 o 
 -16   8  10       10.98      -70.98     72.09 o 
 -14   8  10       62.11       31.10     82.59 o 
 -12   8  10        0.00      -17.95    122.31 o 
 -10   8  10       64.87       77.74    103.36 o 
  -8   8  10       22.03       -9.23     71.75 o 
  -6   8  10       12.01      -53.26     67.66 o 
  -4   8  10       43.36      -27.89     73.70 o 
  -2   8  10       13.89        9.76     63.15 o 
   0   8  10        2.26      167.54     62.23 o 
   2   8  10       24.83      137.19     99.29 o 
   4   8  10       18.13       45.35     70.55 o 
   6   8  10       56.61      117.27     68.86 o 
   8   8  10       37.85       86.10     76.58 o 
  10   8  10        0.84       49.65     70.21 o 
  -9   9  10        5.35      -40.62    108.32 o 
  -7   9  10       13.65     -113.73    113.73 o 
  -5   9  10        0.69      -70.41    117.34 o 
  -3   9  10        0.10      -50.55    104.71 o 
 -39   1  11       28.20        3.35     71.28 o 
 -37   1  11      205.30      322.93    125.93 o 
 -35   1  11        3.73      -65.93     65.93 o 
 -33   1  11       67.35       66.55     96.13 o 
 -31   1  11     1170.52     1317.00    184.69 o 
 -29   1  11     1065.97     1002.14    263.26 o 
 -27   1  11       10.37       50.14     50.41 o 
 -25   1  11       13.39       44.73     48.80 o 
 -23   1  11      247.00      192.84     51.28 o 
 -21   1  11       10.83      -62.73     62.73 o 
 -19   1  11      131.49       89.77     47.67 o 
 -17   1  11     1053.55      999.31    180.64 o 
 -15   1  11      672.79      701.82     83.98 o 
 -13   1  11       78.51       36.28     40.61 o 
 -11   1  11       16.70       65.98     34.67 o 
  -9   1  11       50.90       29.15     32.48 o 
  -7   1  11        1.54       -6.58     41.07 o 
  -5   1  11      555.11      629.76     69.98 o 
  -3   1  11       34.18       -9.79     37.01 o 
  -1   1  11      529.22      440.29     59.60 o 
   1   1  11      192.46      139.75     45.75 o 
   3   1  11      807.79      935.61     73.60 o 
   5   1  11      760.13      937.75     65.13 o 
   7   1  11        0.04       86.43     75.82 o 
   9   1  11      144.98       95.76     50.23 o 
  11   1  11      161.69      196.07     54.62 o 
  13   1  11     1036.73     1181.05     83.63 o 
  15   1  11       84.21        8.53     60.48 o 
  17   1  11      524.41      492.52     70.42 o 
  19   1  11        7.87      -24.00     61.04 o 
  21   1  11      249.29      276.04     71.72 o 
  23   1  11       10.28      100.04     65.93 o 
  25   1  11       18.47        8.37     70.17 o 
  27   1  11        1.89      -30.62    134.04 o 
 -40   2  11       36.23       56.92     75.37 o 
 -38   2  11      307.14      243.13     84.20 o 
 -36   2  11       35.58      -24.98     72.69 o 
 -34   2  11       28.41       77.17     54.55 o 
 -32   2  11        9.52        4.92     83.49 o 
 -30   2  11      335.41      456.60     70.78 o 
 -28   2  11     2219.34     2156.51    112.32 o 
 -26   2  11        2.71      -64.09     64.09 o 
 -24   2  11       74.32       87.58    111.48 o 
 -22   2  11       87.92       59.87     45.31 o 
 -20   2  11      646.32      600.46     60.77 o 
 -18   2  11       56.77       41.13     43.99 o 
 -16   2  11      559.02      624.99     73.14 o 
 -14   2  11      596.12      611.64     59.68 o 
 -12   2  11      611.20      750.13     62.89 o 
 -10   2  11       22.49      -26.82     42.86 o 
  -8   2  11       36.55       41.07     45.58 o 
  -6   2  11      196.98      176.06     40.22 o 
  -4   2  11       47.29       77.63     55.06 o 
  -2   2  11      224.23      157.03     45.11 o 
   0   2  11      334.68      397.11     49.32 o 
   2   2  11     1075.81     1156.48    120.13 o 
   4   2  11      218.11      193.52     45.63 o 
   6   2  11       37.67      -12.51     74.92 o 
   8   2  11      464.33      492.33     62.41 o 
  10   2  11      361.71      387.63     61.95 o 
  12   2  11      139.96      207.62     57.45 o 
  14   2  11      622.36      688.68     73.35 o 
  16   2  11        0.19       86.01     56.42 o 
  18   2  11      295.12      256.07     69.90 o 
  20   2  11      274.11      305.81     74.27 o 
  22   2  11        3.74       59.79     61.53 o 
  24   2  11       15.66       29.00     67.15 o 
  26   2  11        1.10       51.37    128.18 o 
  28   2  11        2.07       19.86    102.90 o 
 -37   3  11       15.52       46.65     66.34 o 
 -35   3  11        0.51      133.43     62.31 o 
 -33   3  11       83.51       80.75     63.98 o 
 -31   3  11       12.17       56.87     61.27 o 
 -29   3  11      552.16      487.00     76.77 o 
 -27   3  11       46.16      -46.92     60.95 o 
 -25   3  11      103.27       89.49     59.56 o 
 -23   3  11        2.37       20.54     59.57 o 
 -21   3  11     1414.66     1559.25    210.92 o 
 -19   3  11     2756.58     2826.07    110.50 o 
 -17   3  11     1577.22     1755.01    140.94 o 
 -15   3  11      974.91      989.14     80.05 o 
 -13   3  11     2518.28     2434.82    134.69 o 
 -11   3  11     1039.29      865.31     68.01 o 
  -9   3  11      598.18      571.05     75.40 o 
  -7   3  11      988.67      838.91     66.04 o 
  -5   3  11     1104.60     1118.63    102.97 o 
  -3   3  11       53.48      161.04     42.43 o 
  -1   3  11      189.01      156.05     77.18 o 
   1   3  11       25.14      -39.20     42.00 o 
   3   3  11      240.65      252.36     77.64 o 
   5   3  11      315.78      293.39     57.11 o 
   7   3  11       99.51        3.78     54.50 o 
   9   3  11     3026.77     3197.87    121.46 o 
  11   3  11        9.05       17.58     75.82 o 
  13   3  11       97.39       85.15     58.86 o 
  15   3  11        4.20        8.56     57.65 o 
  17   3  11       31.92      -49.65     88.46 o 
  19   3  11       72.59      169.78    101.10 o 
  21   3  11       51.60       70.95    132.69 o 
  23   3  11      118.01      130.89     73.27 o 
  25   3  11       16.93      -62.81     73.03 o 
 -36   4  11        5.24       47.92     68.59 o 
 -34   4  11       68.81      122.67    120.96 o 
 -32   4  11       30.89        4.05     64.67 o 
 -30   4  11      255.93      163.53     73.09 o 
 -28   4  11       10.71        1.01    103.80 o 
 -26   4  11      288.75      180.50     70.78 o 
 -24   4  11      574.93      723.04     75.13 o 
 -22   4  11      234.58      199.43     93.43 o 
 -20   4  11       29.97        1.89     58.53 o 
 -18   4  11      211.52      334.12    132.70 o 
 -16   4  11      108.07       32.34     90.72 o 
 -14   4  11       52.05       87.71     48.20 o 
 -12   4  11      239.29      280.53     57.77 o 
 -10   4  11     1470.37     1590.44    125.12 o 
  -8   4  11       78.46      159.32     46.60 o 
  -6   4  11        0.68       28.92     46.12 o 
  -4   4  11      120.48      210.58     46.19 o 
  -2   4  11       39.26       72.13     43.82 o 
   0   4  11      119.53      132.19     53.71 o 
   2   4  11      169.04      143.58     54.35 o 
   4   4  11      895.43      922.13     86.69 o 
   6   4  11       56.54      106.35     51.99 o 
   8   4  11      276.13      371.03     78.99 o 
  10   4  11      104.70      146.30     61.27 o 
  12   4  11      136.40       18.29     58.04 o 
  14   4  11        0.13      -60.40     63.50 o 
  16   4  11      125.47      121.81     66.24 o 
  18   4  11      158.54      188.92     69.25 o 
  20   4  11        3.55      -59.26     75.19 o 
  22   4  11        0.15        4.96     68.29 o 
  24   4  11        0.41       38.57     73.77 o 
 -33   5  11       59.03       69.21     69.19 o 
 -31   5  11       16.21        3.13     65.29 o 
 -29   5  11       74.78      -10.97     68.79 o 
 -27   5  11       60.81      128.28     79.89 o 
 -25   5  11        2.44       -7.62     68.60 o 
 -23   5  11      156.02       69.38     76.26 o 
 -21   5  11      183.58      293.16     66.58 o 
 -19   5  11       66.15       29.57     75.82 o 
 -17   5  11      363.88      393.76     70.70 o 
 -15   5  11        3.95       87.50     92.52 o 
 -13   5  11      111.28      217.97    106.07 o 
 -11   5  11      121.59      144.31     50.41 o 
  -9   5  11       92.29       69.97     58.67 o 
  -7   5  11      265.87      181.30     58.61 o 
  -5   5  11      184.69      349.71     85.31 o 
  -3   5  11       17.05       37.01     81.24 o 
  -1   5  11      278.77      344.87     63.83 o 
   1   5  11       44.54       59.89     47.55 o 
   3   5  11       90.03      127.01     51.69 o 
   5   5  11       31.76      170.60     83.04 o 
   7   5  11      287.26      361.03    102.92 o 
   9   5  11       57.67       97.77     59.18 o 
  11   5  11      263.22      331.02     75.70 o 
  13   5  11       76.75      125.26     61.90 o 
  15   5  11        7.56       61.21     61.02 o 
  17   5  11       23.82      168.47     74.19 o 
  19   5  11      102.52      180.54     71.64 o 
  21   5  11        7.00       33.79     76.27 o 
 -30   6  11      178.11      425.92    118.25 o 
 -28   6  11       22.11       23.24     81.03 o 
 -26   6  11       57.93        8.79     73.72 o 
 -24   6  11      220.67      228.44     74.51 o 
 -22   6  11       34.86       59.00     71.31 o 
 -20   6  11       14.41       31.34     69.26 o 
 -18   6  11      105.38       79.07     72.87 o 
 -16   6  11      202.61      126.04     67.48 o 
 -14   6  11       87.62      -58.85     59.75 o 
 -12   6  11      474.87      547.27     74.36 o 
 -10   6  11       12.55       18.35     53.93 o 
  -8   6  11      131.53       94.33     62.21 o 
  -6   6  11      135.66      163.31     55.52 o 
  -4   6  11        0.31       65.43     47.18 o 
  -2   6  11        2.46      -49.84     55.39 o 
   0   6  11      162.68        4.04     71.12 o 
   2   6  11       28.50       34.80    128.63 o 
   4   6  11       13.73      -34.31    131.34 o 
   6   6  11       90.42       64.85     73.27 o 
   8   6  11        1.99        2.57     60.14 o 
  10   6  11       16.78       21.84    188.65 o 
  12   6  11        0.32       29.59    121.41 o 
  14   6  11        3.32       -8.90     68.59 o 
  16   6  11       25.62      161.87    216.19 o 
  18   6  11       23.25       15.25     79.08 o 
 -25   7  11       64.57       40.66     84.27 o 
 -23   7  11       24.22       79.44     69.78 o 
 -21   7  11       57.66      172.33     75.03 o 
 -19   7  11      104.27      191.92     78.78 o 
 -17   7  11        2.30        3.25    109.22 o 
 -15   7  11       83.39      104.56    106.52 o 
 -13   7  11       63.06       14.64     65.88 o 
 -11   7  11      144.71      225.35     70.07 o 
  -9   7  11        1.42      114.65     59.25 o 
  -7   7  11        5.43       76.69     59.10 o 
  -5   7  11        0.69       62.80     98.39 o 
  -3   7  11        5.45       56.60     62.11 o 
  -1   7  11       17.24       88.19     57.74 o 
   1   7  11        3.34       46.55     62.21 o 
   3   7  11       11.25      131.69     65.40 o 
   5   7  11       21.59       74.09    169.70 o 
   7   7  11        6.14      -30.31     69.40 o 
   9   7  11        0.66      118.64     69.54 o 
  11   7  11        3.10      -36.22     70.71 o 
  13   7  11        5.10      -72.12     72.12 o 
  15   7  11       28.58       80.34    119.15 o 
 -20   8  11        0.09      -80.34    109.22 o 
 -18   8  11       20.20       -1.01     75.58 o 
 -16   8  11        0.54      -39.81     72.46 o 
 -14   8  11       57.51       37.66     73.06 o 
 -12   8  11       26.70      184.50     75.82 o 
 -10   8  11       88.04      158.24     64.15 o 
  -8   8  11        2.40       92.36     66.34 o 
  -6   8  11      125.89      215.14     76.58 o 
  -4   8  11        0.94      -14.51    139.01 o 
  -2   8  11        2.23       76.86     74.02 o 
   0   8  11        2.90       80.23     70.86 o 
   2   8  11        1.41       -0.19    123.66 o 
   4   8  11        1.27      -16.49     73.64 o 
   6   8  11       45.15       56.55    108.77 o 
   8   8  11       15.65       60.48    101.10 o 
 -40   0  12       12.86      -32.09    165.18 o 
 -38   0  12       92.74       63.13     69.75 o 
 -36   0  12       13.22      -21.83     70.20 o 
 -34   0  12       16.94       53.96    118.25 o 
 -32   0  12      283.15      311.06     80.42 o 
 -30   0  12      127.34      112.64     63.36 o 
 -28   0  12     4393.86     4511.89    154.99 o 
 -26   0  12       64.61       41.66     67.70 o 
 -24   0  12       76.43      128.18     56.81 o 
 -22   0  12     2827.50     2575.89    108.75 o 
 -20   0  12      170.74      197.42     45.91 o 
 -18   0  12      297.73      370.87     57.44 o 
 -16   0  12        0.09      -64.50     73.11 o 
 -14   0  12      109.36      131.38     83.95 o 
 -12   0  12     2489.79     2295.63     94.80 o 
 -10   0  12       12.81       44.20     34.95 o 
  -8   0  12     1290.07     1322.80     69.62 o 
  -6   0  12     1959.71     1877.80    116.58 o 
  -4   0  12      938.76      909.18     66.04 o 
  -2   0  12     1609.51     1616.82     77.61 o 
   0   0  12      186.70      169.67     57.64 o 
   2   0  12     1123.19     1046.99     71.16 o 
   4   0  12       15.34       38.10     40.83 o 
   6   0  12      103.77      115.40     77.63 o 
   8   0  12      205.73      162.19     53.30 o 
  10   0  12     1170.80     1180.12     93.52 o 
  12   0  12       20.01      -52.98     52.98 o 
  14   0  12      151.81      181.90     58.38 o 
  16   0  12        5.78       75.19     62.31 o 
  18   0  12       10.85      -68.28     68.28 o 
  20   0  12       74.67       29.72     94.78 o 
  22   0  12        6.18      -72.99     72.99 o 
  24   0  12       72.12      138.11     74.04 o 
  26   0  12       16.47       88.40     78.08 o 
 -39   1  12       41.08      -48.78     74.31 o 
 -37   1  12       45.00       45.21     65.02 o 
 -35   1  12       57.07      -46.23     67.47 o 
 -33   1  12      144.04      182.22     65.07 o 
 -31   1  12        8.05       -0.82     66.79 o 
 -29   1  12      491.92      501.82     74.85 o 
 -27   1  12      625.15      707.43     90.74 o 
 -25   1  12        6.89        9.82     49.99 o 
 -23   1  12      882.53      897.68     98.89 o 
 -21   1  12       43.50        5.87     49.79 o 
 -19   1  12      143.15      158.91     69.51 o 
 -17   1  12        3.77       30.99     42.11 o 
 -15   1  12        0.37       -6.09     43.33 o 
 -13   1  12     1483.90     1348.65    166.23 o 
 -11   1  12      910.75      782.36    127.80 o 
  -9   1  12     2787.76     2565.44     94.91 o 
  -7   1  12      687.14      594.90     58.70 o 
  -5   1  12     1941.57     1843.52    267.96 o 
  -3   1  12      850.61      706.63     61.22 o 
  -1   1  12      120.20      182.60     49.20 o 
   1   1  12       55.83       34.22     40.15 o 
   3   1  12       48.41       51.85     40.61 o 
   5   1  12      916.95      959.25     67.61 o 
   7   1  12      124.32      191.65     95.24 o 
   9   1  12       49.96       18.71     47.55 o 
  11   1  12      817.31      846.57     70.20 o 
  13   1  12      130.46        1.88     61.94 o 
  15   1  12     1051.85     1078.33     87.76 o 
  17   1  12        0.01      -15.18    118.25 o 
  19   1  12      655.43      682.49     90.24 o 
  21   1  12        4.27      -10.95     61.39 o 
  23   1  12       24.34       48.47     68.31 o 
  25   1  12       32.79      -52.81     71.49 o 
 -38   2  12      107.36       81.37     78.27 o 
 -36   2  12       33.51      -72.34     72.39 o 
 -34   2  12      109.29      157.07     67.58 o 
 -32   2  12        4.60      -45.47     69.56 o 
 -30   2  12      305.25      342.10     76.60 o 
 -28   2  12      148.09      100.48     64.13 o 
 -26   2  12      174.72      116.45     60.64 o 
 -24   2  12      121.18      249.05     54.08 o 
 -22   2  12      248.58      237.08     55.26 o 
 -20   2  12     1059.81     1211.97    170.24 o 
 -18   2  12      705.37      746.94     68.29 o 
 -16   2  12      309.54      345.60     56.77 o 
 -14   2  12      106.59      172.94     43.79 o 
 -12   2  12        0.09      -46.11     46.11 o 
 -10   2  12      881.39      891.67     65.10 o 
  -8   2  12       29.58       20.18     65.89 o 
  -6   2  12        8.40       66.32     52.35 o 
  -4   2  12       11.67      -11.71     41.36 o 
  -2   2  12        8.46      -47.38     59.57 o 
   0   2  12       11.12        8.48     43.92 o 
   2   2  12       19.51       33.05     40.96 o 
   4   2  12       91.83       40.05     48.20 o 
   6   2  12       96.67       75.83     48.51 o 
   8   2  12       37.26       96.54     48.03 o 
  10   2  12      117.38      165.78     54.22 o 
  12   2  12        0.33       72.11     54.85 o 
  14   2  12       94.64       87.59     59.02 o 
  16   2  12       43.27       18.87     67.92 o 
  18   2  12       79.28       58.52     68.51 o 
  20   2  12       31.34      111.00     64.23 o 
  22   2  12       14.09       12.75     94.33 o 
  24   2  12       26.24      108.31     65.03 o 
  26   2  12       30.23      -84.24     84.24 o 
 -37   3  12      105.04       64.82     77.33 o 
 -35   3  12       11.91      -31.79     74.47 o 
 -33   3  12       69.00      116.40    119.15 o 
 -31   3  12      181.71      176.68    109.23 o 
 -29   3  12       10.49      -40.33     64.14 o 
 -27   3  12       24.66      122.59     56.76 o 
 -25   3  12      183.59      267.96     64.09 o 
 -23   3  12      538.72      591.07     78.50 o 
 -21   3  12     1168.54     1076.50    150.83 o 
 -19   3  12      952.40      896.78     78.82 o 
 -17   3  12     1701.45     1863.70     98.44 o 
 -15   3  12       89.68       71.01     60.03 o 
 -13   3  12      142.89      111.31     52.89 o 
 -11   3  12      349.54      287.49     54.24 o 
  -9   3  12      401.87      370.47     62.53 o 
  -7   3  12      121.25      104.33     51.05 o 
  -5   3  12       69.62       73.64     44.98 o 
  -3   3  12      388.45      561.60     96.60 o 
  -1   3  12       26.00       64.00     51.90 o 
   1   3  12      320.29      457.87     56.80 o 
   3   3  12       94.23      147.64     40.99 o 
   5   3  12        2.40       11.43     44.72 o 
   7   3  12        2.16      -14.80     51.23 o 
   9   3  12      874.84     1033.19     82.54 o 
  11   3  12       77.58       78.23     60.63 o 
  13   3  12       57.94        2.07     59.25 o 
  15   3  12       61.16       58.68    179.18 o 
  17   3  12        1.54       41.80     63.05 o 
  19   3  12       30.42      115.41     60.94 o 
  21   3  12       52.01      -20.43    104.71 o 
  23   3  12       27.97       37.81    129.08 o 
 -36   4  12       22.28      -13.04    115.54 o 
 -34   4  12        0.39       19.93     71.31 o 
 -32   4  12       63.13      123.40     63.86 o 
 -30   4  12       44.78       26.03     72.76 o 
 -28   4  12      217.15      207.59     76.57 o 
 -26   4  12       79.88      106.69     66.01 o 
 -24   4  12      333.57      447.79    105.17 o 
 -22   4  12       64.35       -9.13     66.76 o 
 -20   4  12       81.58      -62.78     81.24 o 
 -18   4  12      700.29      740.80     71.30 o 
 -16   4  12      476.04      449.51     67.71 o 
 -14   4  12      186.71      161.02    122.32 o 
 -12   4  12       28.24      -18.07     54.85 o 
 -10   4  12     1496.65     1449.45     97.56 o 
  -8   4  12     1664.91     1806.30    173.01 o 
  -6   4  12      242.22      226.51     53.52 o 
  -4   4  12        1.09      -19.55     54.99 o 
  -2   4  12      153.07      134.91     55.19 o 
   0   4  12      152.68      170.78     92.08 o 
   2   4  12       22.29       43.06     47.93 o 
   4   4  12       73.42       53.56     58.71 o 
   6   4  12      127.83       72.74     60.94 o 
   8   4  12        0.66        4.03     57.10 o 
  10   4  12      260.57      298.33     73.57 o 
  12   4  12        1.09       39.39     81.69 o 
  14   4  12       34.76       94.13     60.29 o 
  16   4  12       16.90      140.96     64.43 o 
  18   4  12       27.36       60.59     61.76 o 
  20   4  12       34.70      -41.93     81.36 o 
  22   4  12        1.42       55.77     88.46 o 
 -33   5  12        1.23      -51.52     71.06 o 
 -31   5  12        4.22      -61.83     90.72 o 
 -29   5  12       86.13       50.14     77.86 o 
 -27   5  12      116.25       58.00     71.69 o 
 -25   5  12      112.89      -68.90     68.90 o 
 -23   5  12       96.56       64.21     66.96 o 
 -21   5  12      208.00      162.84     73.57 o 
 -19   5  12      108.54      192.48     68.29 o 
 -17   5  12       13.64       40.33     58.46 o 
 -15   5  12        2.79     -100.19    100.19 o 
 -13   5  12      180.45      229.73     73.12 o 
 -11   5  12      789.05      862.25     82.00 o 
  -9   5  12       84.08       77.23     65.44 o 
  -7   5  12        7.77      -46.29     52.15 o 
  -5   5  12      253.87      303.91     65.30 o 
  -3   5  12      249.20      206.14     57.28 o 
  -1   5  12       87.77      194.67     97.04 o 
   1   5  12      259.03      201.99     66.96 o 
   3   5  12      172.34      282.20     70.00 o 
   5   5  12       18.88       34.92     97.03 o 
   7   5  12        9.68      -35.01     76.72 o 
   9   5  12      187.51      191.44     86.66 o 
  11   5  12       16.45       66.90     56.76 o 
  13   5  12        1.72       90.06     77.63 o 
  15   5  12       46.32      198.79     68.79 o 
  17   5  12       20.39      -65.31     71.16 o 
  19   5  12        7.69      -13.74     78.08 o 
 -30   6  12       20.80     -110.12    120.96 o 
 -28   6  12      181.45      226.41     86.66 o 
 -26   6  12      146.91       82.30     75.54 o 
 -24   6  12       94.63      256.22     74.02 o 
 -22   6  12       83.79       70.00     68.70 o 
 -20   6  12       11.91      -71.18     71.18 o 
 -18   6  12        4.65      -40.95     67.96 o 
 -16   6  12        0.47       -7.83     61.47 o 
 -14   6  12       16.28       63.62     59.61 o 
 -12   6  12        0.01       57.56     56.07 o 
 -10   6  12       19.83      -67.96     67.96 o 
  -8   6  12        1.15       -8.27     84.40 o 
  -6   6  12       58.99       77.04     62.51 o 
  -4   6  12      400.77      375.34     82.61 o 
  -2   6  12       10.63      -32.69     65.23 o 
   0   6  12      106.18      173.93     62.84 o 
   2   6  12       52.20       43.33     75.82 o 
   4   6  12       61.59      -16.25     65.73 o 
   6   6  12        8.06       14.48     58.83 o 
   8   6  12       17.44      108.85    155.26 o 
  10   6  12       58.51       81.27     66.80 o 
  12   6  12        0.13       45.99     70.84 o 
  14   6  12       18.96      -72.99     72.99 o 
  16   6  12        4.61       72.31     67.43 o 
 -25   7  12        0.92     -122.76    122.76 o 
 -23   7  12       65.47       40.88     75.80 o 
 -21   7  12        4.19      -24.62     76.17 o 
 -19   7  12      100.27       97.12     88.46 o 
 -17   7  12       12.15      -19.62     70.87 o 
 -15   7  12        7.56       -3.71    213.48 o 
 -13   7  12       77.10       83.63     69.49 o 
 -11   7  12      152.95      198.19     75.25 o 
  -9   7  12       23.22      -32.95     67.70 o 
  -7   7  12        3.41        4.33     66.70 o 
  -5   7  12        0.22      -11.47     81.69 o 
  -3   7  12        0.05       -8.31     61.59 o 
  -1   7  12        5.58      -63.59     63.59 o 
   1   7  12        0.47      -37.83     65.46 o 
   3   7  12        0.17      -62.09     65.92 o 
   5   7  12       16.76      -68.90     75.47 o 
   7   7  12        1.73       95.37     65.44 o 
   9   7  12       14.88       20.30     91.17 o 
  11   7  12       49.66      -25.27     80.96 o 
 -16   8  12        0.61       74.41    110.57 o 
 -14   8  12        2.21       89.95     71.98 o 
 -12   8  12        2.29      -42.57     88.01 o 
 -10   8  12      150.69      182.68     78.08 o 
  -8   8  12        4.69      -18.37     71.45 o 
  -6   8  12       20.28       24.56     67.62 o 
  -4   8  12        1.34       42.52     66.30 o 
  -2   8  12        0.90       -4.14    111.48 o 
   0   8  12        2.20      -49.91     73.57 o 
   2   8  12       20.95      -24.26     66.87 o 
   4   8  12        3.09      150.74    100.19 o 
 -37   1  13        1.11       71.83     63.49 o 
 -35   1  13        2.89      -59.21     64.31 o 
 -33   1  13        0.80      -56.26     67.97 o 
 -31   1  13       13.65       -2.14     60.93 o 
 -29   1  13      644.00      582.64     79.80 o 
 -27   1  13      662.58      601.13     73.29 o 
 -25   1  13       47.06       63.36     52.29 o 
 -23   1  13        9.91      -19.86     52.65 o 
 -21   1  13      446.57      405.88     60.00 o 
 -19   1  13       16.84      -29.95     50.03 o 
 -17   1  13      454.17      455.18     72.68 o 
 -15   1  13     3600.57     3961.20    355.45 o 
 -13   1  13     3464.49     3789.05    215.25 o 
 -11   1  13      254.56      296.24     53.58 o 
  -9   1  13      108.14      148.52     48.80 o 
  -7   1  13      548.68      544.79     93.45 o 
  -5   1  13        0.12        1.10     46.94 o 
  -3   1  13      839.60      887.65     63.85 o 
  -1   1  13       20.11       63.85     85.75 o 
   1   1  13       16.40       99.69     36.06 o 
   3   1  13      200.97      197.04     84.41 o 
   5   1  13      303.88      279.78     60.12 o 
   7   1  13      109.57       54.40    100.20 o 
   9   1  13        7.48        1.43     53.97 o 
  11   1  13      481.42      448.87     72.64 o 
  13   1  13       65.85       84.05     60.47 o 
  15   1  13      149.60      152.28    112.84 o 
  17   1  13      271.50      276.40     74.68 o 
  19   1  13        0.57       38.54     68.24 o 
  21   1  13      397.35      482.59     84.28 o 
  23   1  13        3.05      -66.75    129.98 o 
 -38   2  13       17.82       72.98     66.51 o 
 -36   2  13       17.29      -19.68     75.62 o 
 -34   2  13        0.18      -67.15     67.15 o 
 -32   2  13      104.28       29.83     69.57 o 
 -30   2  13       49.07      168.99     62.33 o 
 -28   2  13       31.49       30.68     62.84 o 
 -26   2  13       65.18      159.99    125.92 o 
 -24   2  13      351.42      482.80     73.58 o 
 -22   2  13     1576.30     1591.30    136.86 o 
 -20   2  13      271.97      403.21     61.27 o 
 -18   2  13       77.65      183.53     66.35 o 
 -16   2  13        9.66       22.22     83.04 o 
 -14   2  13       48.83      -58.19     58.19 o 
 -12   2  13       61.27       47.39     46.59 o 
 -10   2  13      898.61      974.62     90.76 o 
  -8   2  13     2411.51     2220.47    344.37 o 
  -6   2  13        4.78      -47.41     47.41 o 
  -4   2  13      584.04      486.56     61.89 o 
  -2   2  13       59.35       82.29     50.41 o 
   0   2  13      393.02      557.16     59.05 o 
   2   2  13       98.91      183.04     70.41 o 
   4   2  13       24.19       10.19     46.52 o 
   6   2  13       62.45      116.18    101.55 o 
   8   2  13        0.02        2.67     48.70 o 
  10   2  13       62.76      129.93     54.15 o 
  12   2  13      418.38      410.54     68.98 o 
  14   2  13      289.78      523.25    114.20 o 
  16   2  13      752.03      796.13     94.10 o 
  18   2  13        0.30      -68.15     68.15 o 
  20   2  13        0.66       28.79     99.74 o 
  22   2  13        8.89       15.55     69.90 o 
  24   2  13        1.45      120.95    110.12 o 
 -35   3  13      157.95       44.02     80.40 o 
 -33   3  13        3.30       79.96     73.11 o 
 -31   3  13       58.86      177.93    148.04 o 
 -29   3  13       43.83      170.22     60.27 o 
 -27   3  13      358.47      214.73     80.43 o 
 -25   3  13      372.52      298.99     67.23 o 
 -23   3  13      557.93      590.91     82.61 o 
 -21   3  13       41.03       88.13     53.86 o 
 -19   3  13       70.51       82.09     77.63 o 
 -17   3  13        0.57      -24.19     52.56 o 
 -15   3  13      351.29      307.36     66.60 o 
 -13   3  13      880.49      891.46     81.13 o 
 -11   3  13        4.58      -55.51     55.51 o 
  -9   3  13      189.38      236.93    122.77 o 
  -7   3  13      446.01      438.33     78.10 o 
  -5   3  13      444.57      385.67     60.00 o 
  -3   3  13      219.65      398.45     55.83 o 
  -1   3  13      154.95      309.99     56.68 o 
   1   3  13       49.41       80.42     61.83 o 
   3   3  13      241.48      281.17    128.19 o 
   5   3  13      100.51      143.93     78.08 o 
   7   3  13       41.01      -30.45     54.07 o 
   9   3  13      236.31      261.55     65.16 o 
  11   3  13       71.76      115.46     59.41 o 
  13   3  13       38.69       33.66     56.91 o 
  15   3  13       51.94        1.20     66.30 o 
  17   3  13        8.73       94.25     79.43 o 
  19   3  13        5.01      107.12     71.19 o 
  21   3  13        1.24        4.16     72.21 o 
 -34   4  13       73.51      104.17     77.86 o 
 -32   4  13       15.49      -78.25    169.25 o 
 -30   4  13        1.92       42.76     66.51 o 
 -28   4  13       10.35       11.65     60.11 o 
 -26   4  13      122.49      221.81    164.74 o 
 -24   4  13       19.32      100.09     55.88 o 
 -22   4  13       34.13        7.20     61.87 o 
 -20   4  13     1740.68     2129.83    109.67 o 
 -18   4  13       32.95        4.33     72.21 o 
 -16   4  13       51.22       26.95    129.98 o 
 -14   4  13       55.94       13.32     53.35 o 
 -12   4  13       73.23       54.98     52.69 o 
 -10   4  13       22.56       36.89     57.35 o 
  -8   4  13       39.46       26.75     52.02 o 
  -6   4  13       10.21       47.33     51.78 o 
  -4   4  13      176.76      135.16     76.73 o 
  -2   4  13        2.02       60.93     49.78 o 
   0   4  13      178.12      174.25     54.21 o 
   2   4  13        7.22       30.58     53.97 o 
   4   4  13       25.35      -38.93     56.12 o 
   6   4  13       38.40      -47.61     60.25 o 
   8   4  13       12.75        1.91    103.80 o 
  10   4  13      145.32      184.44     64.38 o 
  12   4  13       53.10       19.73     74.92 o 
  14   4  13       88.14      207.98     60.03 o 
  16   4  13        2.95       34.73     86.20 o 
  18   4  13        7.67      -37.91     71.45 o 
  20   4  13        8.41       30.27     78.50 o 
 -31   5  13       10.90       24.49     77.09 o 
 -29   5  13        4.18       51.26     69.89 o 
 -27   5  13       92.32      -45.88    127.28 o 
 -25   5  13        1.01        0.49     67.62 o 
 -23   5  13       32.38      -22.75     67.08 o 
 -21   5  13       47.49      -27.92     67.96 o 
 -19   5  13        5.74       -3.88     62.67 o 
 -17   5  13        0.05       -3.82     54.61 o 
 -15   5  13        1.01       12.98     55.20 o 
 -13   5  13       24.35       42.96     67.25 o 
 -11   5  13      104.39      -15.69     70.71 o 
  -9   5  13        2.33        1.34     66.34 o 
  -7   5  13       65.87      -25.94     59.68 o 
  -5   5  13       56.07      106.62     55.78 o 
  -3   5  13        4.39      -32.25     62.73 o 
  -1   5  13       14.40       14.61     50.72 o 
   1   5  13      128.15      172.09     83.05 o 
   3   5  13       15.03       59.10    147.58 o 
   5   5  13       68.98      156.96     58.09 o 
   7   5  13       10.51       95.31    110.57 o 
   9   5  13       29.21       26.65     63.64 o 
  11   5  13        0.59       84.30     83.04 o 
  13   5  13        1.99      -48.49     64.95 o 
  15   5  13        1.26       29.85     58.91 o 
  17   5  13        0.05       52.15     75.66 o 
 -28   6  13       79.92       93.82     78.13 o 
 -26   6  13       58.92       -9.63    188.66 o 
 -24   6  13        4.89      -62.84    177.37 o 
 -22   6  13       16.29       83.48     73.25 o 
 -20   6  13        1.25       94.27     67.79 o 
 -18   6  13        0.05      -41.29     86.20 o 
 -16   6  13       29.78        9.08     63.10 o 
 -14   6  13       78.32       99.55     68.61 o 
 -12   6  13       13.83      -28.05     52.89 o 
 -10   6  13       57.92       60.33     64.87 o 
  -8   6  13      178.46      187.29     67.87 o 
  -6   6  13       22.46        8.12     56.87 o 
  -4   6  13      135.35      125.93    158.42 o 
  -2   6  13        1.75        0.92     90.72 o 
   0   6  13        4.67      -26.56     83.49 o 
   2   6  13       73.48      130.24     84.40 o 
   4   6  13        1.75       18.93     62.17 o 
   6   6  13        3.16       10.93     73.83 o 
   8   6  13        3.31      115.60     68.85 o 
  10   6  13        0.95       13.79     84.85 o 
  12   6  13        0.04      129.33     72.63 o 
  14   6  13        0.09      129.98     95.68 o 
 -21   7  13       49.11      -14.51     85.39 o 
 -19   7  13        8.90      -26.13     73.47 o 
 -17   7  13        0.01       24.01     74.01 o 
 -15   7  13       40.04      254.79     89.36 o 
 -13   7  13        0.58       -8.25     71.27 o 
 -11   7  13        2.33     -110.14    132.24 o 
  -9   7  13      193.88      125.18     76.28 o 
  -7   7  13       76.33      127.43    116.90 o 
  -5   7  13       38.09       34.80     66.00 o 
  -3   7  13       13.39       -9.03     70.21 o 
  -1   7  13        2.23      126.83     57.99 o 
   1   7  13        2.02      -38.34     83.95 o 
   3   7  13       47.06       22.35     75.83 o 
   5   7  13        1.39      -20.87     73.33 o 
   7   7  13        0.11      -75.02     75.02 o 
 -10   8  13       12.22      140.81     96.58 o 
  -8   8  13        2.08       29.79    100.19 o 
  -6   8  13       11.33      -39.72     95.68 o 
  -4   8  13        0.61       50.55    101.10 o 
 -36   0  14        2.68       93.94     76.27 o 
 -34   0  14        5.17       85.45     60.23 o 
 -32   0  14       64.83      164.89    164.29 o 
 -30   0  14      303.88      358.52     70.05 o 
 -28   0  14       69.31       85.67     60.60 o 
 -26   0  14      541.44      546.27    135.43 o 
 -24   0  14     1046.07      935.11     85.24 o 
 -22   0  14        3.94       24.11     53.27 o 
 -20   0  14       71.88       96.36     55.08 o 
 -18   0  14        3.69      -45.20     58.22 o 
 -16   0  14      944.76      874.77     77.62 o 
 -14   0  14      521.49      527.78     81.24 o 
 -12   0  14      357.58      270.82     55.54 o 
 -10   0  14        5.02      -48.54     48.54 o 
  -8   0  14       17.67       73.65     48.06 o 
  -6   0  14      310.22      316.56     53.61 o 
  -4   0  14       42.48       71.52     63.19 o 
  -2   0  14      187.23      141.09     64.46 o 
   0   0  14       88.06      175.12     50.43 o 
   2   0  14      422.05      444.21     62.52 o 
   4   0  14      248.95      317.23     83.05 o 
   6   0  14       69.62       79.62     54.65 o 
   8   0  14       37.56      -67.25     67.25 o 
  10   0  14      121.49       58.84     59.56 o 
  12   0  14       44.59       27.35     68.61 o 
  14   0  14      713.79      747.75     93.49 o 
  16   0  14        3.89      -43.04     71.35 o 
  18   0  14      644.13      577.53     89.91 o 
  20   0  14      257.31      408.56    154.82 o 
  22   0  14      114.15      176.21    138.56 o 
 -37   1  14        0.63       -0.95     66.15 o 
 -35   1  14        0.29      -15.48     68.37 o 
 -33   1  14      167.76      357.87     80.79 o 
 -31   1  14      446.99      397.31    119.17 o 
 -29   1  14      151.69      222.18     68.86 o 
 -27   1  14      356.08      304.75     76.19 o 
 -25   1  14      109.60       56.44     88.91 o 
 -23   1  14      494.54      410.67     68.61 o 
 -21   1  14      447.81      527.19     65.38 o 
 -19   1  14      244.40      223.14     60.32 o 
 -17   1  14     3255.33     3037.91    204.34 o 
 -15   1  14        4.45       -4.94    116.89 o 
 -13   1  14     1843.48     1566.19     95.14 o 
 -11   1  14       17.57      -51.01     51.01 o 
  -9   1  14      118.68      250.01     56.77 o 
  -7   1  14       31.74       78.78     47.55 o 
  -5   1  14      125.94       54.17     53.57 o 
  -3   1  14      375.95      436.15    113.30 o 
  -1   1  14      107.85      160.69     45.20 o 
   1   1  14        0.02       73.93     41.13 o 
   3   1  14       23.89       13.70     48.54 o 
   5   1  14      109.39      163.20     56.36 o 
   7   1  14       77.91      125.52     80.79 o 
   9   1  14       89.31       65.05     56.13 o 
  11   1  14      316.77      381.18     71.19 o 
  13   1  14       17.80       18.18     58.73 o 
  15   1  14        8.08      -33.40     70.17 o 
  17   1  14        1.62      -74.47     74.47 o 
  19   1  14        9.33       86.53     80.94 o 
  21   1  14       41.15      -45.12    106.96 o 
 -36   2  14        0.56       -3.50     67.79 o 
 -34   2  14        0.74       64.41     66.69 o 
 -32   2  14        1.00       12.62     62.39 o 
 -30   2  14       24.48       15.92     81.24 o 
 -28   2  14        1.63      -29.32     62.58 o 
 -26   2  14      315.68      315.77    143.99 o 
 -24   2  14        1.45      -31.10     55.49 o 
 -22   2  14       23.59       25.04     54.23 o 
 -20   2  14      107.44      131.02     58.63 o 
 -18   2  14      216.95      254.09     67.71 o 
 -16   2  14       93.66       68.81     59.20 o 
 -14   2  14     1890.11     1769.32    103.00 o 
 -12   2  14      318.38      234.26     56.92 o 
 -10   2  14      470.31      320.74     64.24 o 
  -8   2  14       24.65      114.12     52.81 o 
  -6   2  14       11.40       29.06     45.26 o 
  -4   2  14      155.87      164.32     49.39 o 
  -2   2  14        0.04      -59.62     77.18 o 
   0   2  14        5.21       10.32     49.13 o 
   2   2  14       10.90       17.15     45.96 o 
   4   2  14       29.49        2.56     49.44 o 
   6   2  14        5.93       18.44     53.51 o 
   8   2  14      121.32      159.89     60.47 o 
  10   2  14       13.79       39.85     61.38 o 
  12   2  14       20.99        4.07     63.18 o 
  14   2  14        1.70       -7.46    117.79 o 
  16   2  14        4.92      -92.07     92.07 o 
  18   2  14       15.45      -42.98     66.30 o 
  20   2  14        5.05      -16.29     73.27 o 
 -35   3  14        0.00       -5.03     76.91 o 
 -33   3  14      138.93       66.35     70.21 o 
 -31   3  14        0.74       38.22     77.18 o 
 -29   3  14        2.39      -15.66     69.50 o 
 -27   3  14       27.30       32.06     70.86 o 
 -25   3  14       94.01       70.33     65.88 o 
 -23   3  14      174.59       67.61     69.96 o 
 -21   3  14       75.33       63.76     63.10 o 
 -19   3  14       16.34      -19.47     56.61 o 
 -17   3  14      415.17      395.37     75.94 o 
 -15   3  14        3.04       86.81     48.80 o 
 -13   3  14        2.06       10.20     60.93 o 
 -11   3  14       20.59      -23.01     87.56 o 
  -9   3  14       12.57        6.54     46.19 o 
  -7   3  14       58.26      191.26     55.90 o 
  -5   3  14       48.61       26.83     53.22 o 
  -3   3  14        6.38      -14.44     47.29 o 
  -1   3  14       15.25      -44.23     54.25 o 
   1   3  14      657.13      607.25    127.77 o 
   3   3  14       11.15      -58.83     58.83 o 
   5   3  14      128.23      183.90     54.65 o 
   7   3  14      101.75       96.54     72.21 o 
   9   3  14       33.13      102.90     60.00 o 
  11   3  14        7.95       28.69     62.23 o 
  13   3  14        6.01       -8.12     68.60 o 
  15   3  14       49.70       40.11     75.63 o 
  17   3  14        0.10      -96.58    182.79 o 
  19   3  14       43.87       46.15     67.97 o 
 -32   4  14       19.94       37.48     64.58 o 
 -30   4  14      111.15      115.03    121.86 o 
 -28   4  14        1.47      -33.91     85.75 o 
 -26   4  14      265.65      388.03     81.98 o 
 -24   4  14      145.09      331.02     60.93 o 
 -22   4  14       22.53       12.59     67.23 o 
 -20   4  14        9.63       -9.85     65.87 o 
 -18   4  14      131.78      152.01     58.86 o 
 -16   4  14       18.86       22.57     54.89 o 
 -14   4  14        0.13      111.91     73.11 o 
 -12   4  14      228.04      235.89    129.54 o 
 -10   4  14        7.43      -41.23     55.95 o 
  -8   4  14       95.51      162.36     81.69 o 
  -6   4  14      146.00      158.22     57.00 o 
  -4   4  14       36.68       82.44     53.57 o 
  -2   4  14      474.45      386.57     69.37 o 
   0   4  14      241.73      167.55     64.46 o 
   2   4  14        7.71        0.14     60.48 o 
   4   4  14      368.54      479.11    153.93 o 
   6   4  14        0.01      -14.90     59.55 o 
   8   4  14        0.38      -55.44     63.74 o 
  10   4  14        1.14       17.15     65.10 o 
  12   4  14       93.75      187.53     74.92 o 
  14   4  14        2.55       84.40    148.03 o 
  16   4  14        8.16      -93.03    119.60 o 
  18   4  14        4.06      120.05     98.39 o 
 -29   5  14        0.04      -80.09     80.09 o 
 -27   5  14        8.24      -37.47     67.92 o 
 -25   5  14       13.83       72.50     70.47 o 
 -23   5  14       77.21      173.28     93.43 o 
 -21   5  14        1.80      -18.08     94.33 o 
 -19   5  14        0.91       61.83     59.85 o 
 -17   5  14       43.12       15.18    123.21 o 
 -15   5  14       18.10       45.41     52.92 o 
 -13   5  14       15.52       42.03    103.35 o 
 -11   5  14       51.10       45.26    125.92 o 
  -9   5  14       31.96      120.21     56.27 o 
  -7   5  14      239.87      314.80     65.00 o 
  -5   5  14        1.52       53.72     56.12 o 
  -3   5  14       49.23      104.47     59.58 o 
  -1   5  14       12.48       -0.10     79.88 o 
   1   5  14       22.87      -23.92    106.06 o 
   3   5  14        5.37      108.70     54.61 o 
   5   5  14        0.01       33.92     62.63 o 
   7   5  14        8.91       16.66     67.62 o 
   9   5  14        3.41       67.13     72.66 o 
  11   5  14       62.51      151.07     89.36 o 
  13   5  14       47.51      155.79     75.83 o 
  15   5  14        0.02     -111.93    111.93 o 
 -26   6  14       14.96      -29.79    100.19 o 
 -24   6  14       28.34      -81.59     82.41 o 
 -22   6  14       69.94       96.01     72.55 o 
 -20   6  14       44.71      193.41    130.43 o 
 -18   6  14        4.92       -1.88     64.00 o 
 -16   6  14        6.59      -35.25     67.43 o 
 -14   6  14       28.29       19.96     65.29 o 
 -12   6  14       25.21       54.05     63.59 o 
 -10   6  14       85.18       59.71     69.05 o 
  -8   6  14      205.54       46.88     73.56 o 
  -6   6  14        3.98       53.55     63.94 o 
  -4   6  14       29.04       42.40     58.46 o 
  -2   6  14        4.36      -42.25     83.04 o 
   0   6  14        0.46      115.09     64.46 o 
   2   6  14       28.24      -69.34     69.34 o 
   4   6  14        3.44      -32.50     62.55 o 
   6   6  14       43.36      -51.45     76.59 o 
   8   6  14        1.82      -71.16     71.16 o 
  10   6  14        7.35       58.52     93.88 o 
 -19   7  14        1.15      190.46     95.68 o 
 -17   7  14        8.37      114.00     72.19 o 
 -15   7  14       30.00       82.87     68.26 o 
 -13   7  14       53.74      182.76     78.08 o 
 -11   7  14        0.49       11.07     74.11 o 
  -9   7  14        1.32      -49.29     76.27 o 
  -7   7  14       26.24      -29.07     71.75 o 
  -5   7  14       38.37       78.73    162.03 o 
  -3   7  14        2.67       96.76    216.18 o 
  -1   7  14        3.17      -15.00     72.66 o 
   1   7  14        2.56       37.62     67.97 o 
   3   7  14        1.56     -119.07    119.15 o 
 -35   1  15        8.09       34.64     73.11 o 
 -33   1  15        3.70      -33.19     74.01 o 
 -31   1  15        9.47      -10.05     71.19 o 
 -29   1  15       40.14       88.79     97.94 o 
 -27   1  15      209.58      193.76     70.64 o 
 -25   1  15       60.65       39.56     67.34 o 
 -23   1  15       60.26       86.49     58.46 o 
 -21   1  15      189.01      260.33    135.86 o 
 -19   1  15      649.32      589.13     70.44 o 
 -17   1  15      517.90      507.09    177.87 o 
 -15   1  15      917.68     1058.41     85.25 o 
 -13   1  15      150.91      115.59     67.25 o 
 -11   1  15     4746.23     4333.64    284.56 o 
  -9   1  15      272.51      384.45     62.68 o 
  -7   1  15      152.72      211.46     45.84 o 
  -5   1  15        5.97      110.49     44.91 o 
  -3   1  15        0.22      -17.88    151.19 o 
  -1   1  15        0.03       65.44     58.22 o 
   1   1  15       99.49       95.97     51.92 o 
   3   1  15        0.02      -11.31     52.56 o 
   5   1  15        3.15       49.31     55.06 o 
   7   1  15        4.06       61.33     55.19 o 
   9   1  15      211.32      343.69     69.88 o 
  11   1  15       64.99      106.80    111.03 o 
  13   1  15        4.92      -31.36     66.28 o 
  15   1  15       32.48       -6.80     67.70 o 
  17   1  15        0.83      -46.02     71.75 o 
  19   1  15       11.03      243.59     64.64 o 
 -34   2  15       20.40       34.75     62.68 o 
 -32   2  15       46.65       27.88     66.28 o 
 -30   2  15       13.79       72.43    143.07 o 
 -28   2  15        0.47       42.00     65.40 o 
 -26   2  15      491.10      625.93     85.18 o 
 -24   2  15      215.16      226.79    237.87 o 
 -22   2  15      972.24     1066.76    121.46 o 
 -20   2  15      530.24      685.89     76.22 o 
 -18   2  15      520.44      519.17     75.96 o 
 -16   2  15     1759.75     1594.38    102.11 o 
 -14   2  15      196.33      183.23     66.06 o 
 -12   2  15     1533.03     1528.88    151.76 o 
 -10   2  15      749.96      902.70     75.56 o 
  -8   2  15      589.06      767.03    104.29 o 
  -6   2  15        0.18      112.67     88.46 o 
  -4   2  15       12.26       47.60     49.00 o 
  -2   2  15      234.56      205.37     63.49 o 
   0   2  15       77.94      163.48     55.36 o 
   2   2  15       32.74       52.80     50.72 o 
   4   2  15       37.58       93.88     54.25 o 
   6   2  15        2.68       19.41     51.06 o 
   8   2  15       32.38       11.28     59.02 o 
  10   2  15       54.45       63.07     67.51 o 
  12   2  15      155.11      260.60     73.20 o 
  14   2  15       40.25      112.90     65.40 o 
  16   2  15        7.13       45.81     66.64 o 
  18   2  15        3.67       10.89     80.35 o 
 -33   3  15        6.42      -59.12    108.77 o 
 -31   3  15       15.79       44.36     62.67 o 
 -29   3  15       18.52      -74.95     74.95 o 
 -27   3  15       18.92       57.85     59.91 o 
 -25   3  15      434.26      505.62     80.85 o 
 -23   3  15        3.23      -11.49     61.29 o 
 -21   3  15       25.58       17.21     63.10 o 
 -19   3  15       13.46       56.85     58.68 o 
 -17   3  15        5.25      -59.50     59.50 o 
 -15   3  15        0.05      -40.09     60.93 o 
 -13   3  15        0.07      -19.07     98.84 o 
 -11   3  15      621.74      671.72     77.57 o 
  -9   3  15      104.29      -18.19     57.00 o 
  -7   3  15       46.50       76.16     52.95 o 
  -5   3  15       20.82       79.14    112.38 o 
  -3   3  15       32.15       92.45     59.27 o 
  -1   3  15        1.77       24.18     51.23 o 
   1   3  15      168.56      164.51     58.34 o 
   3   3  15       35.33      -28.92     70.07 o 
   5   3  15      271.21      282.72     66.43 o 
   7   3  15       13.28       48.04     63.39 o 
   9   3  15        6.89       34.57     61.57 o 
  11   3  15       11.56       73.37     66.79 o 
  13   3  15        5.02       36.03     78.08 o 
  15   3  15       50.83       31.32    114.64 o 
  17   3  15       17.46     -104.71    104.71 o 
 -30   4  15       61.98       44.86     65.87 o 
 -28   4  15       97.16      187.49    113.29 o 
 -26   4  15       10.52       47.97     68.37 o 
 -24   4  15        9.51      -34.93    114.64 o 
 -22   4  15       40.96       22.09     63.64 o 
 -20   4  15       67.15      113.36     64.39 o 
 -18   4  15        6.59      -15.27     81.24 o 
 -16   4  15       89.63       40.48     64.43 o 
 -14   4  15        5.82      -58.27     58.27 o 
 -12   4  15       69.47       50.24     62.17 o 
 -10   4  15       16.54       38.50     53.93 o 
  -8   4  15       72.13      104.37     69.51 o 
  -6   4  15        5.50      -43.15     57.06 o 
  -4   4  15      184.80      128.13    174.68 o 
  -2   4  15      107.75      148.52     59.37 o 
   0   4  15       19.34      -64.17     64.17 o 
   2   4  15       63.15      101.65     63.10 o 
   4   4  15       38.55      -41.12     64.67 o 
   6   4  15        0.09      -20.72     61.26 o 
   8   4  15        0.23      -61.82     65.70 o 
  10   4  15        5.45       29.88     82.14 o 
  12   4  15       15.44       22.74     74.01 o 
  14   4  15       18.27      -11.63     98.39 o 
 -27   5  15        3.72       85.16     65.46 o 
 -25   5  15        3.26       63.30     81.69 o 
 -23   5  15        4.66      -74.47     74.47 o 
 -21   5  15      146.36      317.06     71.35 o 
 -19   5  15        8.12       -7.20     70.86 o 
 -17   5  15        1.93       25.12    103.80 o 
 -15   5  15       16.65       79.46     54.00 o 
 -13   5  15       41.51      -37.85     67.96 o 
 -11   5  15       10.14      -63.05     63.05 o 
  -9   5  15        0.04       54.03     64.46 o 
  -7   5  15       61.79      118.91     67.97 o 
  -5   5  15       13.23      -29.55     66.80 o 
  -3   5  15        0.06       38.26     61.53 o 
  -1   5  15       27.77      -44.42     63.10 o 
   1   5  15       74.03       77.17     71.44 o 
   3   5  15       10.47       30.64     66.23 o 
   5   5  15        6.63       -7.95    113.28 o 
   7   5  15      120.97      180.53     75.12 o 
   9   5  15        0.40      -48.79     74.03 o 
  11   5  15        2.60      -78.93    144.42 o 
 -22   6  15        0.08      122.53     57.43 o 
 -20   6  15       55.28        2.53     71.93 o 
 -18   6  15        3.68      108.26     86.20 o 
 -16   6  15       11.85       -9.66     64.46 o 
 -14   6  15        3.93       75.28     70.47 o 
 -12   6  15       17.33       86.40     62.90 o 
 -10   6  15      106.53       27.98     76.95 o 
  -8   6  15        0.62      142.98     58.34 o 
  -6   6  15       11.39      -15.41     64.59 o 
  -4   6  15        9.52      -15.45    156.16 o 
  -2   6  15        4.21      111.49     63.03 o 
   0   6  15       27.76      -62.74     70.23 o 
   2   6  15        0.83       58.92     81.69 o 
   4   6  15        8.35      -69.75     69.75 o 
   6   6  15       12.79       49.16     77.86 o 
 -13   7  15       57.38      241.01    112.83 o 
 -11   7  15       93.90      129.99    122.76 o 
  -9   7  15        8.11      -89.83    159.77 o 
  -7   7  15        0.18      -69.80     77.20 o 
  -5   7  15       36.74       49.65    100.19 o 
  -3   7  15        0.06     -109.22    109.22 o 
 -34   0  16       76.73       64.38     69.89 o 
 -32   0  16       10.87      -80.77    104.26 o 
 -30   0  16        8.64      -78.23     86.20 o 
 -28   0  16        5.48      -29.90     69.23 o 
 -26   0  16      275.69      534.74     71.49 o 
 -24   0  16      201.42      171.70     61.94 o 
 -22   0  16        7.71      -24.27     98.39 o 
 -20   0  16      509.19      576.57     78.45 o 
 -18   0  16        7.39       57.65     65.70 o 
 -16   0  16     1783.73     1673.92    209.14 o 
 -14   0  16     1901.14     1546.10    103.10 o 
 -12   0  16        2.29       89.36     58.08 o 
 -10   0  16     9501.24     8797.25    205.18 o 
  -8   0  16      130.88      148.30     71.31 o 
  -6   0  16      521.91      354.70     96.16 o 
  -4   0  16      163.47       72.22     62.85 o 
  -2   0  16      308.56      343.57     63.46 o 
   0   0  16      290.48      230.71     59.58 o 
   2   0  16       11.22       47.90     51.36 o 
   4   0  16        3.90       56.53     51.40 o 
   6   0  16       12.35      138.51     57.91 o 
   8   0  16        0.01      -41.90     60.75 o 
  10   0  16        8.11        5.48     63.74 o 
  12   0  16       73.58       92.07     60.28 o 
  14   0  16       28.69      -29.14     72.99 o 
  16   0  16       18.15      -80.59     80.59 o 
 -33   1  16       13.60      -67.78     75.92 o 
 -31   1  16        9.95       63.50     67.79 o 
 -29   1  16       31.93       82.20     65.78 o 
 -27   1  16       44.57      150.94     57.82 o 
 -25   1  16       91.89       96.07     61.83 o 
 -23   1  16       43.77       73.88    177.37 o 
 -21   1  16       16.55      123.55     56.92 o 
 -19   1  16      225.36      175.58    114.20 o 
 -17   1  16       15.36      115.35     57.76 o 
 -15   1  16      117.06      214.10    121.41 o 
 -13   1  16      393.30      646.97    238.34 o 
 -11   1  16       97.30      115.36     64.03 o 
  -9   1  16       63.73       56.35     61.18 o 
  -7   1  16       54.74       82.59     56.17 o 
  -5   1  16      210.48      245.37     58.56 o 
  -3   1  16       23.46      -33.01     53.93 o 
  -1   1  16       14.16       -6.38     85.30 o 
   1   1  16      334.66      220.28     67.44 o 
   3   1  16      109.11      151.19     81.69 o 
   5   1  16       92.58       55.83     58.38 o 
   7   1  16      104.63       37.22     71.17 o 
   9   1  16        6.02        5.79     59.19 o 
  11   1  16       28.34       97.66     65.07 o 
  13   1  16       10.98      -46.53     71.80 o 
  15   1  16       96.21      323.53    153.91 o 
  17   1  16       10.00     -111.93    111.93 o 
 -32   2  16       11.79       74.02     97.49 o 
 -30   2  16        7.61      -24.67     69.63 o 
 -28   2  16        5.97       10.95     99.29 o 
 -26   2  16        7.81      113.65     57.68 o 
 -24   2  16      142.07      180.64     66.70 o 
 -22   2  16        5.89      -11.14     61.67 o 
 -20   2  16       17.18        3.36     64.67 o 
 -18   2  16       62.32      127.55     57.99 o 
 -16   2  16       43.84      -60.65     60.65 o 
 -14   2  16        5.10      -11.03     56.12 o 
 -12   2  16        4.14      -66.80     96.58 o 
 -10   2  16        2.97       53.97    155.25 o 
  -8   2  16       51.77       26.29     63.10 o 
  -6   2  16        0.38      -74.98    122.31 o 
  -4   2  16        5.74      132.29     59.57 o 
  -2   2  16      103.74       86.28     58.30 o 
   0   2  16        2.33       -0.83     59.96 o 
   2   2  16        2.06      -15.46     60.59 o 
   4   2  16      102.40       91.83     62.40 o 
   6   2  16        0.83      -59.59     59.59 o 
   8   2  16       22.67       51.79     65.09 o 
  10   2  16        5.44       57.13     70.13 o 
  12   2  16        9.18       83.32     68.26 o 
  14   2  16        0.19       78.09     72.66 o 
  16   2  16       42.09       19.86    102.90 o 
 -31   3  16      128.09      284.97     72.98 o 
 -29   3  16       18.11      -12.19     67.08 o 
 -27   3  16       47.38       20.86     72.46 o 
 -25   3  16        0.01      -62.46     62.46 o 
 -23   3  16       56.42       20.32     69.05 o 
 -21   3  16       73.59       49.15     70.48 o 
 -19   3  16        0.08       21.14     63.10 o 
 -17   3  16      112.54      138.44     65.29 o 
 -15   3  16       59.69      126.92     56.80 o 
 -13   3  16       57.25      156.38     64.14 o 
 -11   3  16        4.05       46.72     62.97 o 
  -9   3  16      532.00      526.05     77.69 o 
  -7   3  16       75.66        8.67     65.03 o 
  -5   3  16      158.34       60.97     74.11 o 
  -3   3  16        4.85       28.49     52.17 o 
  -1   3  16        0.52       41.43     72.21 o 
   1   3  16       31.68       43.61     67.70 o 
   3   3  16       27.21       56.58     70.86 o 
   5   3  16        4.60       66.16    107.41 o 
   7   3  16        0.12       -9.60     66.23 o 
   9   3  16        2.41       48.94     60.14 o 
  11   3  16        5.72      -98.84     98.84 o 
  13   3  16        3.44      -68.74     68.74 o 
 -28   4  16      145.75      112.01     78.99 o 
 -26   4  16       31.97      -27.39     72.91 o 
 -24   4  16       10.76      -66.99     66.99 o 
 -22   4  16        6.94       61.31     58.77 o 
 -20   4  16       29.27       24.51     69.91 o 
 -18   4  16        6.44       20.87     62.32 o 
 -16   4  16       27.92       15.21     76.27 o 
 -14   4  16       15.96       -4.35     63.61 o 
 -12   4  16       78.09        6.18     70.81 o 
 -10   4  16      348.94      439.94     76.83 o 
  -8   4  16       24.84      -30.33     78.53 o 
  -6   4  16       80.80       91.09     68.37 o 
  -4   4  16        2.01       -3.39     63.22 o 
  -2   4  16       55.78       86.41     70.54 o 
   0   4  16       53.09       82.32     69.05 o 
   2   4  16       17.77       45.34     87.56 o 
   4   4  16        0.56      124.44     62.28 o 
   6   4  16        7.77      -44.20     96.58 o 
   8   4  16        7.74      -50.57     70.86 o 
  10   4  16        4.63       43.17     88.01 o 
 -25   5  16       69.85      -86.74     86.74 o 
 -23   5  16       11.52       29.99     71.79 o 
 -21   5  16       19.72       22.53     65.41 o 
 -19   5  16       44.88       93.12     78.98 o 
 -17   5  16       13.51        0.09     66.11 o 
 -15   5  16       11.18      -26.89     61.59 o 
 -13   5  16        4.22       85.45     64.12 o 
 -11   5  16      154.09      180.96     74.92 o 
  -9   5  16       62.01      119.36     69.52 o 
  -7   5  16       45.53       82.58     70.86 o 
  -5   5  16      144.17      262.33     78.99 o 
  -3   5  16       91.15       87.48     72.67 o 
  -1   5  16       23.22       41.65     73.11 o 
   1   5  16        2.35        5.74    102.00 o 
   3   5  16        8.88      -72.44     72.44 o 
   5   5  16        0.02       48.79     63.50 o 
   7   5  16        3.12       50.55     94.78 o 
 -18   6  16        7.31       77.47    120.05 o 
 -16   6  16        5.75      -73.30     73.30 o 
 -14   6  16       49.15      135.37     69.23 o 
 -12   6  16        1.18       53.91    125.92 o 
 -10   6  16       41.05       29.73     66.93 o 
  -8   6  16        2.59       22.54     91.62 o 
  -6   6  16        7.33      172.43     68.60 o 
  -4   6  16       36.53       42.30    131.34 o 
  -2   6  16        0.03       57.62    113.28 o 
   0   6  16        5.49      125.61     89.36 o 
 -31   1  17       11.92      -43.33     71.07 o 
 -29   1  17        4.16       52.44     59.02 o 
 -27   1  17        5.74       18.34     66.68 o 
 -25   1  17       14.83        5.38     63.75 o 
 -23   1  17        0.47      -22.78    111.48 o 
 -21   1  17        1.77      -45.50     66.59 o 
 -19   1  17       54.03       57.89     69.51 o 
 -17   1  17      342.06      371.96     81.70 o 
 -15   1  17       27.48       57.09     91.17 o 
 -13   1  17       22.93      -37.44     97.94 o 
 -11   1  17      614.94      501.37     84.80 o 
  -9   1  17      232.42      188.33     70.27 o 
  -7   1  17       22.65       57.89     62.28 o 
  -5   1  17      264.53      107.84     86.66 o 
  -3   1  17       40.48      154.68     61.82 o 
  -1   1  17        2.60      -17.02     53.43 o 
   1   1  17       58.48      134.16     86.20 o 
   3   1  17        2.88       59.50     56.76 o 
   5   1  17        0.05       85.66     60.01 o 
   7   1  17       52.77       39.09     62.00 o 
   9   1  17        4.14      -60.21     61.47 o 
  11   1  17        1.00      -92.22    153.00 o 
  13   1  17        3.37      -17.63     99.29 o 
 -30   2  17       21.76      134.67     71.45 o 
 -28   2  17       64.09      104.71     68.44 o 
 -26   2  17        9.59      -12.42     66.76 o 
 -24   2  17       26.06       12.75     67.40 o 
 -22   2  17       65.36       51.79     69.87 o 
 -20   2  17      200.38       54.71    110.13 o 
 -18   2  17       21.44       84.05     56.39 o 
 -16   2  17        1.26       28.76     65.44 o 
 -14   2  17        0.67      -53.22     65.40 o 
 -12   2  17        3.50      -21.68     84.40 o 
 -10   2  17        0.60       42.56     56.27 o 
  -8   2  17      259.96      346.25     64.77 o 
  -6   2  17        5.47       40.78     57.63 o 
  -4   2  17      806.12      871.26    176.53 o 
  -2   2  17       32.97      108.39     78.08 o 
   0   2  17       56.27       62.04     61.29 o 
   2   2  17      164.18      162.07     67.98 o 
   4   2  17       41.41       71.03     63.03 o 
   6   2  17       54.01       37.38     76.73 o 
   8   2  17        9.68       -1.23     67.23 o 
  10   2  17        4.27       21.82     65.67 o 
  12   2  17        1.02       29.32     74.75 o 
 -29   3  17       16.02      -75.66     75.66 o 
 -27   3  17       41.54       80.12    121.41 o 
 -25   3  17        8.85      -80.34     89.36 o 
 -23   3  17        2.47      -67.33     67.33 o 
 -21   3  17       47.61       17.32     62.57 o 
 -19   3  17      225.06      411.62     72.17 o 
 -17   3  17        1.74      -33.08     60.09 o 
 -15   3  17        0.88       91.39     55.51 o 
 -13   3  17      245.58      260.00     70.85 o 
 -11   3  17      161.27      165.52     70.04 o 
  -9   3  17       67.76      -17.91     87.56 o 
  -7   3  17       54.61      199.37     63.86 o 
  -5   3  17       57.56      111.51    176.02 o 
  -3   3  17        3.01       -8.75     97.94 o 
  -1   3  17      100.76       71.83     90.27 o 
   1   3  17       14.08      -66.68     66.68 o 
   3   3  17        0.20      -55.96    170.60 o 
   5   3  17        6.15       61.27     65.59 o 
   7   3  17       40.96       23.73     85.30 o 
   9   3  17       16.97      106.38     63.10 o 
 -26   4  17        2.25      -41.63     77.48 o 
 -24   4  17      133.13      339.83     80.24 o 
 -22   4  17       10.90      -66.96     73.39 o 
 -20   4  17       14.42       13.24     69.84 o 
 -18   4  17      140.50      124.15     66.59 o 
 -16   4  17       70.62       98.78     63.62 o 
 -14   4  17       57.05      147.74     60.11 o 
 -12   4  17       14.36      107.95     55.64 o 
 -10   4  17        7.01      113.66    102.00 o 
  -8   4  17        6.05       32.91    110.12 o 
  -6   4  17        1.97      -17.08     65.40 o 
  -4   4  17        3.69      122.71    102.45 o 
  -2   4  17       25.19      -27.35    104.26 o 
   0   4  17       24.47       10.79    124.11 o 
   2   4  17        1.65      -42.09     69.20 o 
   4   4  17        3.04      -24.50     62.28 o 
   6   4  17        0.21      -25.97     93.42 o 
 -21   5  17       27.07       60.48    101.10 o 
 -19   5  17       16.16      -81.60     81.60 o 
 -17   5  17       10.47      -58.22     78.82 o 
 -15   5  17        3.24      -52.48     70.51 o 
 -13   5  17       36.84      104.30     89.81 o 
 -11   5  17        0.05        9.48     70.85 o 
  -9   5  17        9.97       84.85     65.36 o 
  -7   5  17        0.09      -20.92     69.78 o 
  -5   5  17       26.50       -4.41    147.58 o 
  -3   5  17        0.01      -47.34     72.05 o 
  -1   5  17        0.00      -68.68     76.91 o 
   1   5  17        0.87       14.32    242.81 o 
   3   5  17       17.14     -100.19    119.15 o 
 -28   0  18       44.11       -8.47     67.06 o 
 -26   0  18       61.00      109.55     70.18 o 
 -24   0  18       33.88       68.76     70.71 o 
 -22   0  18       12.80        4.09     61.26 o 
 -20   0  18       19.62      -30.09     69.49 o 
 -18   0  18      208.11      119.90     79.81 o 
 -16   0  18       44.33      -76.73     76.73 o 
 -14   0  18      668.40      611.53     80.41 o 
 -12   0  18       13.31       -8.44    129.08 o 
 -10   0  18      567.38      511.27     79.00 o 
  -8   0  18        1.98       24.47     55.72 o 
  -6   0  18      248.32      138.28     65.55 o 
  -4   0  18       52.52       86.52     97.49 o 
  -2   0  18        9.31       20.78     60.93 o 
   0   0  18       19.93      211.26     69.96 o 
   2   0  18      102.59      176.24     73.62 o 
   4   0  18       37.42       54.47     77.63 o 
   6   0  18       17.87      -15.71     94.33 o 
   8   0  18       36.29       22.55     68.15 o 
  10   0  18       43.31      -72.13     72.13 o 
 -29   1  18       58.29        1.39    125.02 o 
 -27   1  18       15.70      -70.42     70.42 o 
 -25   1  18       33.53       39.91    135.85 o 
 -23   1  18        0.58      -90.67    182.79 o 
 -21   1  18      206.33      216.65    120.51 o 
 -19   1  18       44.11       16.51     78.98 o 
 -17   1  18       56.14       33.02     59.55 o 
 -15   1  18        2.34      -65.87     65.87 o 
 -13   1  18       81.77      -59.40     69.89 o 
 -11   1  18       85.12       67.09     67.25 o 
  -9   1  18        1.70      103.08     57.32 o 
  -7   1  18        0.13      -66.05     66.05 o 
  -5   1  18       46.02       32.62     70.81 o 
  -3   1  18       56.52      161.77     63.61 o 
  -1   1  18        5.29       -4.51     66.38 o 
   1   1  18        0.85      -41.72    129.08 o 
   3   1  18       30.39       24.07     77.63 o 
   5   1  18        0.11      -32.85     63.49 o 
   7   1  18       23.91      -72.21     72.21 o 
   9   1  18        6.72      -54.49     67.97 o 
 -28   2  18       66.22       73.67     85.46 o 
 -26   2  18       11.97      138.93     68.15 o 
 -24   2  18       82.93       50.03    146.68 o 
 -22   2  18        0.12       26.20     88.01 o 
 -20   2  18        8.42        3.04     63.19 o 
 -18   2  18       60.24       39.72     68.30 o 
 -16   2  18       14.22       36.23     83.04 o 
 -14   2  18       68.54       19.23    138.56 o 
 -12   2  18      336.52      412.13     81.25 o 
 -10   2  18      279.58      229.45     74.84 o 
  -8   2  18       18.46      -25.85     66.68 o 
  -6   2  18       89.81      185.31    177.83 o 
  -4   2  18        2.18       46.24     63.03 o 
  -2   2  18        2.40        4.65     62.54 o 
   0   2  18        7.08      -56.78     66.87 o 
   2   2  18        2.24       77.71     60.29 o 
   4   2  18       23.27       84.37    146.23 o 
   6   2  18        1.65       39.21     70.51 o 
   8   2  18        0.59     -105.16    125.02 o 
 -25   3  18        1.63       66.60     62.03 o 
 -23   3  18       18.11      -19.62     77.63 o 
 -21   3  18       12.15      -89.81     89.81 o 
 -19   3  18        0.05      124.99     64.76 o 
 -17   3  18        3.14       70.03     59.24 o 
 -15   3  18       23.06       32.91     63.19 o 
 -13   3  18       77.30       67.53     62.58 o 
 -11   3  18       27.11      -73.97     73.97 o 
  -9   3  18        0.03      -73.62     73.62 o 
  -7   3  18        3.43      -42.73     66.87 o 
  -5   3  18       78.68       -5.95     70.91 o 
  -3   3  18      169.67      280.74     74.90 o 
  -1   3  18        3.29      -58.14    120.95 o 
   1   3  18      121.83      231.77     69.89 o 
   3   3  18        1.42      -39.81     71.97 o 
   5   3  18        0.22       64.90     66.64 o 
 -22   4  18       52.94      -90.27    108.32 o 
 -20   4  18       10.40       96.62     74.47 o 
 -18   4  18       34.35      -27.33     82.59 o 
 -16   4  18        3.02      -65.35     76.08 o 
 -14   4  18       68.34       10.51     73.03 o 
 -12   4  18       25.87        0.00     65.05 o 
 -10   4  18        5.67       42.38     89.81 o 
  -8   4  18        2.10       -0.30     80.34 o 
  -6   4  18       18.95       77.97     68.46 o 
  -4   4  18        0.32       82.70     90.72 o 
  -2   4  18       18.90      -58.89    111.48 o 
   0   4  18        4.07       88.97     73.39 o 
   2   4  18        0.14      129.98     85.75 o 
 -13   5  18       30.57      -40.62    121.86 o 
 -11   5  18       13.34     -108.32    108.32 o 
  -9   5  18        0.19      100.19    105.61 o 
  -7   5  18       35.46      301.49     95.68 o 
 -25   1  19       15.57      108.32     63.22 o 
 -23   1  19        6.76      -72.55     72.55 o 
 -21   1  19        5.76       45.95     66.34 o 
 -19   1  19        5.44      -26.87     70.16 o 
 -17   1  19        9.48      191.25     87.11 o 
 -15   1  19       47.20      188.41     68.60 o 
 -13   1  19       18.47       51.20    113.28 o 
 -11   1  19       34.09       45.86     63.03 o 
  -9   1  19        8.67       40.62     63.19 o 
  -7   1  19       30.36       74.12     72.66 o 
  -5   1  19       97.54       70.60     62.68 o 
  -3   1  19       24.52       69.50     62.55 o 
  -1   1  19       31.71       34.23     71.18 o 
   1   1  19        1.28      176.82     61.26 o 
   3   1  19       33.83      -39.47     78.53 o 
   5   1  19        4.05      -19.14     70.07 o 
 -24   2  19       12.70       93.93     65.54 o 
 -22   2  19        9.86       44.03     83.49 o 
 -20   2  19       66.30      134.96     67.58 o 
 -18   2  19        2.58       35.50     65.67 o 
 -16   2  19       35.75       37.29     69.25 o 
 -14   2  19       19.32       10.03     88.46 o 
 -12   2  19      336.49      407.93    124.13 o 
 -10   2  19       85.49      164.66     92.52 o 
  -8   2  19       18.26       84.10     67.87 o 
  -6   2  19        0.02       32.30     66.51 o 
  -4   2  19      114.77       34.84    169.70 o 
  -2   2  19        3.03      -42.61     70.27 o 
   0   2  19       45.59      -19.09     78.48 o 
   2   2  19        5.15      -29.97     69.56 o 
 -21   3  19       39.03       19.86    108.32 o 
 -19   3  19       13.66       38.15     93.88 o 
 -17   3  19       47.36      132.02     68.29 o 
 -15   3  19        0.05       20.09    125.47 o 
 -13   3  19      143.09      225.80    110.13 o 
 -11   3  19        9.15      -61.42     68.88 o 
  -9   3  19        3.96       60.58     76.72 o 
  -7   3  19       46.42       38.72     70.18 o 
  -5   3  19       19.26      105.15     92.52 o 
  -3   3  19        0.03       87.40     64.20 o 
  -1   3  19        0.94      -60.06     69.65 o 
 -12   4  19       12.28     -114.64    114.64 o 
 -10   4  19       26.06      130.88     92.97 o 
  -8   4  19        2.23      -50.55    111.03 o 
 -20   0  20       24.91      -75.79     83.26 o 
 -18   0  20       39.74       50.93     68.50 o 
 -16   0  20       13.67       55.36     59.21 o 
 -14   0  20       92.54      171.76     68.37 o 
 -12   0  20       64.25      -92.45     92.45 o 
 -10   0  20        0.50      -53.09     69.25 o 
  -8   0  20        6.08      -52.23     66.34 o 
  -6   0  20       18.69       -4.38    107.42 o 
  -4   0  20      100.57      103.89     70.71 o 
  -2   0  20        0.19      -69.52     69.52 o 
 -19   1  20       56.75       97.57     68.99 o 
 -17   1  20       22.85      -57.71    182.79 o 
 -15   1  20       24.15      145.58    117.34 o 
 -13   1  20       40.57       40.08     72.55 o 
 -11   1  20        6.22       -9.93     71.91 o 
  -9   1  20       10.54       -1.23     97.49 o 
  -7   1  20       47.60       98.37     64.76 o 
  -5   1  20        3.05       95.79     62.58 o 
  -3   1  20       17.40      -13.66     62.75 o 
 -16   2  20       11.30       36.23     69.84 o 
 -14   2  20       32.77       79.43     72.76 o 
 -12   2  20        3.00      -28.99     70.80 o 
 -10   2  20        0.03      -73.70     73.70 o 
  -8   2  20       36.02       71.75     68.62 o 
  -6   2  20       53.33      -56.03     75.18 o 
                                                 
